# Supplementary material for: Forkhead box versus NF-κB hippocampal snRNA-seq profiles distinguish anti-Drebrin- and anti-GAD65-positive encephalitis
Source: J Neuroinflammation. 2026 Jul 7;23:232. doi: 10.1186/s12974-026-03951-8 (PMC13343577; doi:10.1186/s12974-026-03951-8)
Supplement: Supplementary file 3 — Supplementary Material 3. [file 12974_2026_3951_MOESM3_ESM.xlsx]

## Sheet: DEG each time point
Supplementary table 2. Most prominent gene changes at different time points after OVA compared to mCherry (Log2FC ≥ I0.66I; FDR ≤ 0.05) UP, DOWN
Number	OVA 2d	OVA 5d	OVA 8d	OVA 28d	OVA 5d ∩ OVA 8d	OVA 8d ∩ OVA 28d	OVA 5d ∩ OVA 28d	OVA 5d ∩ OVA 8d ∩ OVA 28d
1	Gm14391	Gpr171	Sell	Cd8a	Gpr171	Gpr171	Gpr171	Gpr171
2	Chil1	Gzmb	Gpr171	Gpr171	Sell	Cd8a	Cd8a	Cd8a
3	Clec4d	Ifi213	Ptpn7	Trbv12-1	Xcl1	Trbv12-1	Trbv12-1	Trbv12-1
4	Gpx3	Xcl1	Ccr7	Trbc2	Cd8a	Trbc2	Ly6i	Xcl1
5	Ptger4	F830016B08Rik	Ptprcap	Ly6i	Ccr7	Xcl1	Xcl1	Trbc2
6		Ly6c2	Cd8a	Xcl1	Ptpn7	Sell	Trbc2	Ptpn7
7		Gpr141	Cytip	Runx3	Il2rb	Ptpn7	Il2rb	Ly6i
8		Il2rb	Trbc2	Gpr18	Trbv12-1	Ptprcap	Zc3h12d	Sell
9		Fndc9	Xcl1	Ptpn7	Zc3h12d	Ly6i	Ptpn7	Il2rb
10		Slfn1	Il18rap	Cd6	Trbc2	Zc3h12d	Runx3	Zc3h12d
11		Il2ra	Irf4	Zc3h12d	Gpr141	Gpr18	Gm21188	Ccr7
12		Ly6i	Mcemp1	AI662270	Il2ra	Cd6	Sell	Gm21188
13		Ccl7	Crtam	Ltb	Klrk1	Il2rb	Slamf7	Tnfrsf9
14		Cfb	Trbv12-1	Il2rb	Klra2	AI662270	Sirpb1c	Ptprcap
15		AA467197	Tnfrsf9	H2-DMb2	Bst1	Ltb	H2-Ab1	Cd6
16		Plac8	Zc3h12d	Gm21188	Cytip	Tnfrsf9	H2-Aa	Irf4
17		Trbv12-1	Bst1	Ptprcap	Ly6c2	Gm21188	Lockd	Gimap4
18		Klra2	Kcnn4	Plbd1	Cfb	Irf4	Cfb	Cfb
19		Ifi205	Klrk1	Slamf7	Il18rap	Ccr7	Cd74	Runx3
20		Klrk1	Klra2	Lockd	Gimap4	Runx3	H2-Eb1	Il18rap
21		Cd8a	Cd6	Sell	AA467197	H2-DMb2	Ciita	Gpr18
22		Zc3h12d	Gimap4	Tnfrsf9	Slfn1	Itgae	Tnfrsf9	Ciita
23		Ecel1	Stat4	H2-Aa	Ifi205	Stat4	Cd6	AI662270
24		Gm4951	Gpr132	Itgae	Gzmb	Plbd1	Gimap4	Il2ra
25		Gm12185	Il2rb	Apoc2	Crtam	Mcemp1	Gpr18	Lockd
26		Gzma	Nos2	Cd74	Tnfrsf9	Gimap4	Ccr7	H2-Ab1
27		Gm4841	Gm36161	H2-Eb1	AW112010	Il18rap	Plbd1	Plbd1
28		Bst1	Itk	Irf4	Nos2	Spn	Irf4	Ltb
29		Ccr7	AI662270	H2-Ab1	Irf4	Lockd	Gzma	Sirpb1c
30		Arg1	Clec4d	Sirpb1c	Arg1	Kcnn4	Slfn1	Slamf7
31		Ciita	Il2ra	Il2rg	Ly6i	Itk	Il18rap	Stat4
32		Gimap4	Myb	Stat4	Gm36161	Clec12a	AI662270	Slfn1
33		Ptpn7	Cfb	Spn	Ciita	Cfb	Il2ra	H2-Eb1
34		Gbp10	Calhm6	Clec12a	Gm21188	Tcf7	Ptprcap	Klra2
35		Trbc2	Gpr18	Ciita	Ccl8	Slamf7	Ltb	Mcemp1
36		Gbp8	Gimap5	Gimap4	Chil3	Clec4d	H2-Q7	H2-Aa
37		Iigp1	AW112010	Itk	Ptprcap	Ciita	Plac8	Cytip
38		Ccl8	Tcf7	Ccr2	F830016B08Rik	Il2rg	H2-DMb2	Klrk1
39		Chil3	Ltb	Card11	Calhm6	Gimap5	Ifi213	Spn
40		AW112010	Spn	Itgax	Vdr	H2-Ab1	Ccr2	Cd74
41		Sirpb1c	Vdr	Napsa	Gpr132	Gpr132	Stat4	AW112010
42		Fcgr4	Ptpn22	Cfb	Mcemp1	H2-Eb1	Il2rg	Gpr132
43		Il18rap	Gm21188	Tcf7	Ifi213	H2-Aa	Klra2	H2-DMb2
44		Sell	Pclaf	C1s1	Plac8	Sirpb1c	Spn	Itk
45		H2-Ab1	Itgae	Bcl2a1d	Gzma	Cytip	AW112010	Gm36161
46		Tgtp2	Knl1	Ccr7	Stat4	Dusp2	Itgae	Itgae
47		Tgtp1	Gpr141	Mcemp1	Sirpb1b	Ptpn22	Klrk1	Gzma
48		Zbp1	Dusp2	Kcnn4	Cd6	Bcl2a1d	Atp8b4	Il2rg
49		Gm21188	Mki67	Trav14d-1	H2-Ab1	C1s1	Mcemp1	Gpr141
50		Apol9a	AA467197	Il18rap	Il1b	Card11	Gpr141	Kcnn4
51		Nos2	Ifi205	H2-Q7	Sirpb1c	Slamf6	Itgal	Clec4d
52		Cd74	Clec12a	Clec4d	Ccl7	Lck	Dpep2	Clec12a
53		H2-Eb1	Sirpb1b	C3	Gbp8	C3	Itk	Atp8b4
54		Serpina3f	Arg1	Slamf6	Cd300lf	Il2ra	H2-Q6	Plac8
55		Cytip	Ly6c2	Lck	Fcgr4	Cd74	Clec12a	Ccr2
56		Ifi211	Ccl8	Traf1	Itk	Mki67	Gpr132	Ccl8
57		Gm36161	Rgs1	Dpep2	H2-Eb1	Pclaf	Gm36161	Ptpn22
58		H2-Aa	Septin1	Cybb	Lockd	Gm36161	Napsa	Calhm6
59		H2-Q7	Zfp268	Lyz2	Atp8b4	Myo1g	Myo1g	Lck
60		Crtam	Cd69	Myo1g	Clec4d	Traf1	Lck	Itgal
61		Igtp	Slfn1	Gimap5	Spn	Lyz2	Clec4d	Myo1g
62		Runx3	Cd300lf	Cd22	Kcnn4	AW112010	Ccl8	Bst1
63		Ifi47	Ciita	Ly9	Ifi209	Klra2	Cytip	Gimap5
64		Tnfrsf9	Rac2	Dusp2	Runx3	Atp8b4	Gbp8	Cd300lf
65		Gbp2	Tnf	Gzma	Gm12185	Ccr2	Fcgr4	Ly6c2
66		Ccr1	Chil3	Itgal	Tgtp1	Klrk1	Kcnn4	Vdr
67		Gbp4	Dennd2d	Ptpn22	Gpr18	Napsa	Cd300lf	Bcl2a1d
68		Ifi209	Fpr2	Atp8b4	H2-Aa	Slfn1	Bcl2a1d	Dusp2
69		Slamf7	Il1b	Hpse	Plbd1	Ptprc	Ly6c2	Ifi213
70		Mlkl	Bcl2a1d	Gpr132	Ptpn22	Itgal	Ptpn22	Mki67
71		Il1b	Sgo1	Ptprc	Knl1	Cd300lf	Traf1	Pclaf
72		Vdr	Dram1	AB124611	Nlrc5	Calhm6	Card11	Tcf7
73		Sirpb1a	Plbd1	Fam169b	Slamf7	H2-Oa	Calhm6	Napsa
74		Cxcl10	Lck	H2-Q6	AI662270	Gzma	Gm12185	H2-Q7
75		Fgl2	Slamf6	Mki67	Itgal	Cybb	Jaml	Card11
76		Lockd	Pirb	Clec7a	Fgl2	Cd69	Nlrc5	Ifi205
77		H2-Q6	Itgb7	Pclaf	Itgb7	Trav14d-1	Psmb9	Traf1
78		Oas3	H2-Oa	Cst7	Cd74	Ly9	Ccl22	Dpep2
79		Irf4	C3	Esco2	Gbp2	Dpep2	F10	Gbp8
80		Calhm6	H2-DMb2	Ccl5	Iigp1	Vdr	Gimap5	F10
81		Gbp6	Ms4a6b	Slfn1	Ecel1	Slamf8	Vdr	Fcgr4
82		Batf2	Nlrc3	Il2ra	Rgs1	Pirb	Serpina3g	Nlrc5
83		Atp8b4	Il2rg	Epsti1	F10	Gpr65	Dusp2	Itgb7
84		Nlrc5	Atp8b4	H2-Oa	Il2rg	F10	AB124611	Cd69
85		Ccr2	Hp	Plac8	Sirpb1a	Ccl8	Ifi206	Jaml
86		Sirpb1b	Clec4n	Gpr65	Clec12a	Hpse	Ifi47	Slamf8
87		Il1rn	Ndc80	Neurl3	Cd69	Fam169b	Trav14d-1	Ptprc
88		Ms4a4c	C1s1	Fut4	Gm4951	AB124611	Slamf8	Psmb9
89		Gpr132	Gimap9	Cd300lf	Ifi47	Lsp1	Mki67	Sirpb1b
90		Itgal	Myo1g	Gm36161	Ifi211	Itgb7	Rnase6	Pirb
91		Cd40	Kif15	Jaml	Mki67	Epsti1	Itgb7	Rnase6
92		Ccl22	F10	Procr	Gbp4	Jaml	Fgl2	C1s1
93		Cd300lf	Card11	Cd48	Lck	Prkch	Pclaf	Serpina3g
94		Serpine1	Prkch	Serpina3g	Myo1g	Apoc2	Ifi205	H2-Q6
95		Inhba	Ccnb1	AW112010	Pclaf	Myb	Ptprc	AB124611
96		Oasl1	Ptprc	Slamf8	Ccr2	Procr	Itgax	Fgl2
97		Tgfbi	Ly6i	Evi2b	Ltb	Esco2	Bst1	Slamf6
98		Psmb9	Gimap8	Brip1	Gimap5	Cd52	Hpse	Ifi209
99		Plbd1	Rmi2	Lsp1	Ccr1	Septin1	F830016B08Rik	Gm12185
100		Gbp5	Lockd	Sp140	Cd40	Neurl3	Tcf7	Ifi47
101		Hcar2	Slamf8	F10	Itgae	Gpr141	Cybb	H2-Oa
102		Ifi206	Csf2rb	Aurkb	Myb	Plac8	Gm4951	H2-DMb1
103		F10	Ncapg	Psmb9	Psmb9	Cdca5	Batf2	Cybb
104		Cyp4f18	Bub1	Cd52	Dusp2	Serpina3g	Cd69	Trav14d-1
105		Dpep2	Tnfaip2	Cdca5	Serpine1	Psmb9	Gm4841	Hpse
106		Gbp7	Lyz2	Adora2a	Clec4n	Rnase6	H2-DMb1	F830016B08Rik
107		Ifi204	Cdk1	Cd69	Gm8995	Top2a	Ifi211	Myb
108		Itgb7	Gm8995	Cytip	Jaml	Sp140	Ifi209	Ms4a6b
109		Cd274	Ccnb2	Pirb	Slamf8	Nlrc5	C1s1	Epsti1
110		Jaml	Itgal	Bcl3	Rnase6	H2-Q7	Tgtp2	Gpr65
111		Gvin1	Traf1	Klra2	Pirb	Clec4e	Ptger2	Csf2rb
112		H2-DMb1	Lsp1	Wdfy4	Ms4a4c	Bst1	Pirb	Map4k1
113		Stat4	Top2a	Prkch	Gbp10	Clec7a	Psmb8	Gm8995
114		H2-T23	Clec4e	Rnase6	Gbp5	Rac2	Ms4a4c	Fam169b
115		Tap1	H2-Ab1	Dpp4	H2-DMb1	Zmynd15	Epsti1	Ifi211
116		Mcemp1	Ifi209	Ifi206	Ms4a6b	Ms4a6b	Brip1	Gbp2
117		Rnase6	Ms4a6c	Zmynd15	Gbp6	Map4k1	Slamf6	Batf2
118		Il2rg	Nusap1	Ccl22	Mlkl	Gimap8	H2-Q4	Ms4a4c
119		Cd36	Nlrc5	Psd4	Batf2	Ticrr	Gbp6	Sp140
120		Cd6	Cd52	Map4k1	Hcar2	Il21r	Gbp2	Ptger2
121		Isg15	Serpinb6b	Itgb7	Il7r	Sgo1	Igtp	Top2a
122		Myo1g	Ms4a6d	Serpina3i	Bcl2a1d	Itgax	Fam169b	Cd40
123		Irgm2	Kif20a	Il21r	Zbp1	Ccl5	Sirpb1b	Sgo1
124		Ptx3	Ube2c	Ms4a7	Tgfbi	Tnfaip2	Ly9	Ifi206
125		Gpr151	Igsf6	Arhgap9	Gvin1	Ccl19	Cyp4f18	Psmb8
126		Irf1	Birc5	Ikzf1	Igtp	Csf2rb	Sp140	Ly9
127		Oas1g	Gpr65	Ticrr	Bub1	Ube2c	Map4k1	Zmynd15
128		Serpina3g	Ncf4	Calhm6	Tnf	Bcl2a1b	Ccr1	Il7r
129		Il18bp	Gimap1	Nlrc5	Serpina3g	Gimap9	Cd40	Stx11
130		Oasl2	Il7r	AI467606	Serpina3f	Ncapg	Gpr65	Ube2c
131		Irgm1	Kif20b	Lcp1	Csf2rb	Cd48	H2-Oa	Neurl3
132		Socs1	Lgals3	Top2a	Sgo1	Aurkb	Serpina3f	Prkch
133		Gm8995	S1pr4	Klrk1	H2-DMb2	Ikzf1	Tap1	Ccr1
134		Psmb8	Ccl19	Melk	Lgals3	Sirpb1b	H2-K1	Lsp1
135		H2-Q4	Cdca2	Il4i1	Socs3	Evi2b	BC147527	Ticrr
136		Slc4a11	Cdca3	Ptger2	H2-Q7	Arhgap9	Cxcl9	Gm4951
137		Spn	Kif2c	Bcl2a1b	Traf1	Nusap1	Aurkb	Cdca5
138		Socs3	Cd101	H2-Ob	Dpep2	Lcp1	Neurl3	Gbp6
139		Lck	Runx3	Clec4e	Irf1	H2-DMb1	Gm8995	Rgs1
140		Itk	Jaml	Ccl8	Rmi2	Melk	Zmynd15	Slfn2
141		Slamf8	Cks2	Cxcl16	Tcf7	Fcgr4	Csf2rb	Clec4n
142		Ptger2	Ticrr	Ccl19	Stx11	Serpina3i	H2-T23	Tap1
143		Gbp11	H2-Eb1	Ube2c	Napsa	Arhgdib	Stx11	Aurkb
144		Clec4d	Rnase6	Psmb8	Ptprc	Gbp8	Ms4a6b	Ccnb1
145		Ptprcap	Cdca5	H2-DMb1	Tap1	Ccnb1	Top2a	Ccl22
146		Rgs1	Bcl2a1a	Gbp8	Ccnb1	Igsf6	Il7r	Tnfaip2
147		Ccl2	Sirpb1c	Arhgdib	Card11	Cxcl16	Cst7	Lgals3
148		Pim1	Hells	Fcgr4	Socs1	Bcl3	Gbp4	Itgax
149		Knl1	Slc1a5	Hmmr	Gbp7	Cdca2	Cd36	Il21r
150		Acod1	Bcl2a1b	Gimap8	Hk3	Bcl2a1a	Ube2c	Esco2
151		Il7r	Il21r	Ifi213	Ctsc	Ptpn6	C1ra	Bcl2a1b
152		Cxcl9	Mybl2	Was	Ms4a6c	Cdk1	Ticrr	H2-K1
153		Ifi27l2a	Map4k1	Lcp2	Gm4841	Ncf4	Cdca5	Ncapg
154		Tnfrsf12a	Zmynd15	Tlr12	Fpr2	Ikbke	Slfn2	Gbp4
155		Clec4n	Procr	Tnfaip2	H2-Q6	Tk1	Esco2	Igtp
156		Cd69	Stx11	Vdr	Psmb8	H2-Q6	Irgm2	Procr
157		Napsa	Msr1	Ptpn6	Ifi204	Birc5	Mmp25	Septin1
158		Oas2	Kif14	Acp5	Lilrb4b	Psd4	Sp110	H2-Q4
159		Oas1a	Tspan32	H2-K1	Slfn2	Ccnb2	Gpr35	Clec4e
160		Ptpn22	Slfn2	Hvcn1	Cd274	Kif23	Tes	Csf2rb2
161		Parp10	Hk3	Sash3	Gbp11	Stx11	Lsp1	Rmi2
162		Stat1	Slamf7	Gpsm3	Map4k1	Fut4	Tnfrsf14	Gbp5
163		Gpr18	Psmb9	Ikbke	Ptger2	Gm8995	Melk	Cyp4f18
164		BC147527	Aspm	Csf2rb	AB124611	Ly6c2	Sgo1	Melk
165		Clec12a	Tk1	Lag3	Cxcl10	Kif18b	Prkch	Arhgdib
166		Gbp3	Fgl2	Glipr1	Msr1	Ptger2	Ccl5	Gimap8
167		Stx11	Cd1d1	Ncapg	Ms4a6d	Slfn2	Gvin2	C1ra
168		Ctsc	Epsti1	Tmem71	Top2a	Ifi205	Il21r	Sp110
169		Irf7	Gmfg	Septin1	Tgtp2	Tagap	Gbp5	Ccnb2
170		H2-K1	Hmgb2	H2-D1	Tlr8	Fgl2	Bcl2a1b	Ifi30
171		Lgals3	Lilrb4b	Ercc6l	Ccl2	Nlrc3	Stat1	Tes
172		Bst2	Gzma	Sp110	H2-Oa	Skap1	Tmem106a	Tk1
173		Il12rb1	H2-Aa	H2-Q4	Ube2c	Sash3	Psd4	Bub1
174		Itga5	H2-DMb1	Ms4a6b	Il18bp	Hmmr	Itga5	Cdk1
175		Pirb	Cd80	Kif23	Dram1	Was	Csf2rb2	Ms4a6d
176		Calca	Kif23	Kif18b	Pim1	Tnfrsf1b	Lgals3	BC147527
177		C1ra	Cd40	BC147527	Zfp268	Il7r	Evi2b	Ccl19
178		Bub1	Fcgr4	Tk1	Apol9a	Uhrf1	Arhgdib	Serpina3f
179		Kcnn4	Tlr8	Mmp25	Cyp4f18	Irag2	Tnfaip2	Gimap9
180		Ifi207	Ifi30	Tnfrsf1b	Csf2rb2	Lcp2	Acod1	Tnf
181		Phf11d	Skap1	Spp1	Ifi206	Cst7	Procr	Gvin2
182		Nod2	Uhrf1	Nusap1	Zmynd15	Apobec3	Fut4	Cxcl16
183		Hk3	Bard1	Gimap9	Tnfaip2	Zfp268	H2-D1	Tnfrsf14
184		AB124611	Ikbke	Tagap	Ccnb2	Tmem71	Ifi204	Casp4
185		AI662270	Csf2rb2	Apobec3	Cd36	Ifi209	Cd48	Ccl5
186		Phf11b	Sp140	Sp100	C1ra	Psmb8	Sp100	Uhrf1
187		Ms4a6b	Fam169b	Tes	Stat1	Gimap1	Casp4	Ctsc
188		Samhd1	Ctsc	Irag2	Ifi30	H2-Ob	Myb	Hk3
189		Mki67	Kif18b	Tlr6	Dennd2d	Kif11	Pim1	Naip2
190		Lilrb4b	Neurl3	Rxrg	Acod1	Dennd1c	Ccnb1	Mmp25
191		Maff	Ikzf1	Gpr35	Ncapg	Birc3	Ifi30	Capg
192		Csf2rb	Arhgdib	Bcl2a1a	Epsti1	Sp110	Cxcl16	Psd4
193		Traf1	Ptpn6	Chaf1b	Gpr65	Slc1a5	Gbp9	Tnfrsf1b
194		B430306N03Rik	Tagap	Irf8	Sp140	Kif20a	Naip2	Cdca2
195		Pclaf	Ccr2	Elf4	Ticrr	Csf2rb2	Il18bp	Tgtp2
196		Rnf213	Gbp8	Sgo1	H2-K1	Dpp4	Clec4n	Cd48
197		Apol10b	Capg	Birc3	Cdk1	Ifi30	Ercc6l	Nusap1
198		Tnfrsf14	Espl1	Skap1	Irgm1	Cdca3	Ncapg	Ikzf1
199		Oas1b	Kif11	Dennd1c	Nlrc3	Hmgb2	Tlr12	Cd36
200		Slfn2	Napsa	Baz1a	Ndc80	Ubash3a	Tk1	Evi2b
201		Thbs1	Socs3	Troap	Prkch	Irf8	Bcl3	Ncf4
202		Tlr8	Serpine1	Stx11	Cd1d1	Ccna2	Clec4e	Stat1
203		Gvin2	Serpina3g	Nfkb2	H2-Q4	Chaf1b	Spint1	Gm4841
204		Nlrp1b	Gbp2	Uhrf1	Oas3	Nfkb2	Tnfrsf1b	Fpr2
205		Ly6a	Knstrn	Il27ra	Naip2	Wdfy4	Lcp2	Ptpn6
206		Map4k1	Tgtp1	Aoah	Septin1	Elf4	Ctsc	Ccna2
207		Parp14	Clec2d	Ifi47	Gvin2	Rmi2	Uhrf1	Kif11
208		Gm5431	Sirpb1a	Fgr	Tnfrsf14	Tes	Itgb2	Birc5
209		Mx1	AB124611	Cd84	Itga5	Lgals3	Capg	Pim1
210		Rmi2	Cdc20	Fgl2	Il1rn	Serpinb6b	Cd44	Lcp1
211		Itgae	Irag2	Cdca2	Smpdl3b	Ifi47	Clec7a	Nlrc3
212		Bcl2a1d	Sla2	Dock2	Slamf6	Capg	Rgs1	Lcp2
213		Slfn9	Esco2	Slfn2	Capg	Kif15	Rmi2	Apobec3
214		Msr1	Ccna2	Slc7a7	C1s1	Cdc20	Irf1	Irf1
215		Ltb	Gbp5	Cxcl9	Serpinb6b	Clec4n	B430306N03Rik	Itga5
216		Ms4a6c	Tnfrsf1b	Igsf6	Dna2	Ms4a6d	Ifi207	Itgb2
217		Csf2rb2	9930111J21Rik1	Fblim1	Tes	Rgs1	Slfn9	H2-T23
218		Dusp2	Gvin1	Rac2	H2-T23	Kif2c	Lcp1	Ifi204
219		Slfn8	Ubash3a	Cnn2	Bcl2a1b	Dennd2d	Ikzf1	Cd52
220		Brip1	Smpdl3b	Cyba	Samhd1	Baz1a	Hk3	Zfp268
221		H2-DMb2	Plac8	Myo1f	Ccl22	H2-K1	Hmmr	Tmem106a
222		Mx2	Fxyd5	Kif11	Hpse	Fpr2	Ccna2	Gvin1
223		Gimap5	Apobec3	Ncf4	Casp4	AI467606	Ms4a6d	Acod1
224		Mmp25	Dbf4	Itgb2	Tk1	Ifi206	Ccnb2	Fxyd5
225		Naip2	Cybb	Gpr141	Cdca5	Fxyd5	Gimap8	Serpinb6b
226		Lif	Dennd1c	Casp4	Sp110	Casp4	Ccl19	Il18bp
227		Rtp4	Ptpn18	Batf2	Knstrn	Itgb2	Tgif1	Sp100
228		Ptprc	Lcp1	Tmem106a	C1rl	Il27ra	Apobec3	Hmmr
229		Cd44	Gzmb	Klhl6	Irgm2	Tnf	Kif11	Bcl3
230		Tmem106a	Haao	Birc5	Fam169b	S1pr4	Ptpn6	Plk1
231		Gpr35	St14	Ubash3a	Il21r	Traf3ip3	B2m	Igsf6
232		Ms4a4a	Dna2	Arhgap45	Gimap8	Ptpn18	Vill	Brip1
233		Tes	Ly9	Ly75	Kif2c	Ccl4	Plk1	Tlr8
234		Sgo1	Arhgap9	Ccna2	Lsp1	Ifi213	Parp10	Gpr35
235		Ccnb1	Birc3	Myb	BC147527	Ndc80	Bub1	Cst7
236		Trim30a	Chek1	Csf2rb2	Oas1b	Hvcn1	Cdkn3	Irf8
237		Card11	Ccl4	C1ra	Arhgdib	Ercc6l	Cdk1	Ercc6l
238		Ms4a6d	Cenpf	Traf3ip3	Gimap9	Lpxn	Irf8	Kif2c
239		Ifitm1	Melk	Cdk1	Uhrf1	Cd40	Crybg1	Birc3
240		Ccn5	Cxcl16	Gbp9	Phf11b	Cd101	Gvin1	Kif18b
241		Tgm2	Hcar2	Rrad	C5ar1	Cyba	Fxyd5	Clec7a
242		Tnf	C1rl	Ifi30	Neurl3	Fam111a	Themis2	Cxcl9
243		Myb	Irf1	Dock8	Clec4e	Rasal3	Irgm1	Fut4
244		Ifi30	Lpxn	Gvin2	Crybg1	Ms4a4c	Rrm2	Arhgap9
245		Tubb6	Arhgap30	Tnfrsf14	Ccna2	Pstpip1	Cdca2	Tgif1
246		Gbp9	Sash3	Fignl1	Cdca2	Arhgap30	Socs1	Cdc20
247		Sp110	Ulbp1	Apobr	Parp10	Naip2	Birc3	Irgm2
248		Ube2c	Mis18bp1	Cyp4f18	Cybb	Mmp25	Cd274	Kif20a
249		Nupr1	Traf3ip3	Cdc20	Aurkb	Acp5	Trim30a	Ms4a6c
250		Sp140	Pstpip1	Tap1	Ncf4	Mis18bp1	Fcgr1	Rrm2
251		Samd9l	Nt5e	Samsn1	Birc5	Plk1	Was	Socs1
252		Casp4	Ckap2l	Tmem154	Il12rb1	Rrm2	Baz1a	Crybg1
253		Helz2	Tmem71	Ccnb1	Plk1	Batf2	Parp14	Dennd2d
254		C5ar1	Gbp4	Ccnb2	Fxyd5	C1ra	Treml2	Was
255		Fcgr1	Hpse	Cdca8	Mmp25	Sp100	Nusap1	Ndc80
256		Top2a	F830016B08Rik	Ccl4	Tgif1	Fgr	Hck	Hmgb2
257		Ifit3	Nfkb2	Gm8995	Kif11	Arhgap45	Arhgap9	Cdca3
258		Zmynd15	Rad51	Fxyd5	Parp14	Tap1	Cd86	Baz1a
259		Hpse	Spdl1	Fam111a	Tnfrsf1b	Adora2a	Septin1	Fam111a
260		Dhx58	Irf8	Hmgb2	Haao	Gvin2	Ncf4	Spint1
261		Themis2	Naip2	Capg	Nod2	Ly75	Glipr2	Msr1
262		Crybg1	Tgfbi	Xlr4b	Dok2	Glipr1	Gimap9	Nfkb2
263		Epsti1	Plk1	Tlr1	Nusap1	Tnfrsf14	Gm5431	Bcl2a1a
264		Nlrp1a	Chaf1b	Il7r	Kif20a	Snx20	Tlr8	Ikbke
265		Dna2	Dok2	Adcy7	Melk	Bub1	Birc5	Cep55
266		Spint1	Elf4	Spint1	9930111J21Rik1	Hcls1	Ripk3	H2-D1
267		Smpdl3b	Gimap6	Ptpn18	Trav14d-1	Ulbp1	Fam111a	Dram1
268		Glipr2	Casp4	Rasal3	Itgb2	Hp	Serping1	Gbp9
269		Tgif1	Ms4a4c	Ms4a4c	Cep55	Gimap6	Cep55	Themis2
270		Atf3	Rasal3	B2m	Ly6a	Gpsm3	Kif18b	Chaf1b
271		Psme2b	Was	Treml2	Ifi207	Dock2	Cdc20	Glipr2
272		Gbgt1	Ifi47	Rrm2	Atf3	Apobr	AI467606	Serpina3i
273		C1rl	Hmmr	Zc3h12a	Glipr2	Gmfg	Itprip	Treml2
274		B3gnt5	Cd74	Cdkn3	Gbgt1	Gbp2	9930111J21Rik2	Cd274
275		Capg	Lcp2	Naip2	Tmem106a	Espl1	Cyba	Mapkapk3
276		Cd1d1	Fam111a	Plcb2	Nupr1	Kif20b	Nfkb2	Elf4
277		Sp100	Aurkb	Lpxn	Slc4a11	H2-Q4	Gbp3	Cyba
278		Usp18	Itgb2	Arhgap4	Trim30a	Cnn2	Tap2	Gimap1
279		Serping1	Serpina3i	Mpeg1	Calca	St14	Cd52	Hck
280		Aurkb	Socs1	Trim5	Nlrp1b	Fbxo5	Mapkapk3	Ccl4
281		Dyrk4	Ccr1	Rbm38	Bard1	BC147527	Psme2b	Trim30a
282		Nptx2	Cenpa	Pstpip1	Cdca3	Akna	Samhd1	B2m
283		Ifi44	Sp110	Gimap1	Ccl19	Rhoh	Il4ra	Ripk3
284		H2-T10	Rrm2	Plk1	Themis2	Tmem106a	Serpinb6b	Fbxo5
285		Ddx60	Snx20	Cd86	Apobec3	Sla	Chaf1b	9930111J21Rik1
286		Ifit1	Ctla2b	Cacna1s	Rrm2	Hk3	Serpina3i	Tlr12
287		Ripk3	Tes	Arhgap30	Helz2	Gm12185	Ifi203	Snx20
288		Ticrr	Baz1a	Slc1a5	Cxcl16	Klhl6	Srgn	Parp14
289		Knstrn	Malt1	Hcls1	Kif15	Tgif1	Mpeg1	Srgn
290		Trav14d-1	Pycard	Vill	Nlrp1a	Treml2	Igsf6	Ifi207
291		Vill	Cep55	Mcm3	Cdc20	Dram1	Tnf	Irgm1
292		H2-D1	Trav14d-1	Mis18bp1	Rnf213	Mapkapk3	Elf4	Kif15
293		Fpr2	Gbp11	E2f8	S100a11	Ckap2l	Tapbpl	Haao
294		Trim21	Il27ra	Slc15a3	Dbf4	Rbm38	Kif2c	Arhgap30
295		Plk1	Dpep2	Hck	Ifi27l2a	Myo1f	H2-DMa	Slfn9
296		Cep55	Ptger2	S100a4	Kif14	S100a4	Hmgb2	Bard1
297		Batf3	Hcls1	Cd79b	Dyrk4	Ctsc	Fbxo5	Asf1b
298		Upp1	Crybg1	Tlr9	Cks2	Ifi211	H2-Ob	Tagap
299		Pira2	Asf1b	Snx20	Igsf6	Cks2	Nlrp1a	Tmem71
300		Tap2	Mapkapk3	Ifi209	Ptpn6	Bard1	Slc16a3	9930111J21Rik2
301		Gpr65	Cd48	Cd180	Slfn8	Crybg1	Pira2	Itprip
302		Dok2	Ifi211	Ptafr	Tgm2	Kif14	Slc15a3	Sash3
303		Ifi203	Fbxo5	Il4ra	Sp100	Gpr35	Phf11b	Slc1a5
304		Parp9	Rab20	Gm12185	Hmgb2	Zc3h12a	Ikbke	Parp10
305		B2m	Psmb8	Cd68	Asf1b	Cep55	Adora2a	Lpxn
306		Plaur	C5ar1	Fcrl1	Apol10b	Ccl22	Asf1b	Samhd1
307		Ccnb2	Uba7	Akna	Gbp3	Cdca8	Nlrc3	Smpdl3b
308		9930111J21Rik2	Tap1	Rhoh	Hells	Brip1	Ly6a	Ifi203
309		Tapbpl	Ccl19-ps2	Ccdc88b	Bst2	Adcy7	Snx20	Dbf4
310		Cdkn3	Dnmt3b	Sla	Spint1	Troap	Tnfsf13b	Skap1
311		Itgb2	Tgif1	Cdca3	Mapkapk3	Hck	Cd180	Pstpip1
312		Tnfaip2	Ccl2	Cd53	Ripk3	Cacna1s	Msr1	Il4ra
313		Herc6	C1ra	H2-T23	Slfn9	Fignl1	Kif20a	H2-Ob
314		Fam169b	Rhoh	Cd7	Lcp2	Fermt3	Fpr2	Kif23
315		S100a11	Akna	Siglecf	Irf8	H2-D1	Ccl4	Cd86
316		Cybb	Gvin2	Fbxo5	Fam111a	Dbf4	Cnr2	AI467606
317		H2-Oa	Sla	Tgif1	Gpr35	Tlr12	Tlr9	Ckap2l
318		Itprip	S100a11	H2-DMa	Procr	Samsn1	Ms4a6c	Kif14
319		Tk1	Ccl7	Kif20a	Cxcl9	Il4ra	Cdca3	Knstrn
320		Has2	Psd4	Gpr6	Ifi203	Mcm3	Cnn2	Nlrp1a
321		Ccna2	Foxm1	Pla2g2d	Birc3	Rrad	Tmem140	Hcls1
322		Arhgdib	Cyba	Vav1	Srgn	Spint1	Dyrk4	Cnr2
323		Ifit2	Gm12185	Egr2	Tspo	9930111J21Rik1	Samd9l	Cd1d1
324		H2-T22	Bcl3	Ctss	Esco2	Gbp6	Arhgap30	Fcgr1
325		Xdh	Cdt1	Sirpb1b	Ly9	Ptafr	B3gnt5	Cks2
326		Xaf1	Pim1	Gimap6	Maff	Srgn	H2-M3	S100a11
327		Melk	Tnfrsf14	Spi1	9930111J21Rik2	Nt5e	Bcl2a1a	Dennd1c
328		Uhrf1	Rbl1	Cdca7	Ptx3	Cyp4f18	Tnfsf10	Tap2
329		Ifitm3	Arhgap45	Apobec1	Has2	Cdt1	Cdc6	Apobr
330		Fstl3	Prc1	Fermt3	Kif18b	Vav1	Apobr	Dyrk4
331		Ercc6l	Evi2b	Mapkapk3	Psd4	Ccr1	Rrad	Cdkn3
332		Haao	Rad51ap1	Ulbp1	Ikzf1	Asf1b	Haao	Phf11b
333		Fxyd5	Srgn	Itga5	Upp1	Tlr8	Tmem71	H2-DMa
334		Neurl3	Ccl5	Trim14	Ercc6l	Itga5	Sting1	Uba7
335		Rrm2	Clec7a	Iqgap3	Itprip	Cd7	9930111J21Rik1	Serping1
336		Ncapg	Gbgt1	Cd40	Hmmr	Haao	Sash3	Fgr
337		Bcl2a1b	Atf3	Lgals3	Mtfr2	Cmtm7	E2f8	Irag2
338		Dram1	Ly75	Cd44	Unc13d	Gbp5	Slfn8	Ly6a
339		Slc16a3	Zap70	Nfkbid	Treml2	Stat1	Ptafr	Mpeg1
340		Tapbp	Gbp7	Ifi211	Hck	Uba7	Fgr	Cnn2
341		Hck	Batf2	C1qa	Fbxo5	Ms4a6c	Myo1f	H2-M3
342		Cdk1	Tspo	Sting1	Gimap1	Hells	Lpxn	Cdt1
343		Tspo	Batf	Cmtm7	Lcp1	B2m	Pstpip1	Sla
344		Tnfrsf1b	Glipr2	Kif2c	Rbl1	Cxcr4	S100a11	Cd44
345		Itgax	Gbp6	Gbp6	Baz1a	Prr11	Tgm2	Ptafr
346		Siglec1	Prr11	Cd36	Gbp9	Glipr2	Hcls1	Tapbpl
347		Srgn	Unc13d	Casp1	Xdh	Themis2	Cacna1s	Sting1
348		Cdca5	Tuba1c	Serpinb6b	B3gnt5	Cnr2	Clec5a	Rhoh
349		Asf1b	Fermt3	Crip1	Fcgr1	Cd84	Zfp268	Cacna1s
350		Cd86	H2-Ob	Cdc25c	Ckap2l	Pim1	Dbf4	Hells
351		9930111J21Rik1	Iigp1	Nlrc3	Parp9	Cd86	Casp1	Atf3
352		Sv2c	Cfp	Sigirr	Snx20	Itprip	Bard1	Gimap6
353		Kif11	H2-K1	Ms4a6d	Rhbdf2	Tlr6	Smpdl3b	Gm5431
354		Serpinb6b	S100a4	Pole2	Ms4a4a	Zap70	Tapbp	Tnfsf13b
355		Emilin2	Ucp2	Tmem140	Plaur	Slc7a7	Gpsm3	Psme2b
356		Mtfr2	Rinl	Crybg1	Sla2	Ripk3	Ckap2l	Rrad
357		Gldn	Apobr	Tgfb1	Parp3	Sting1	Tagap	Cdc6
358		Tlr12	Sdc1	Themis2	Gm5431	Gbp9	Cdca8	Slc16a3
359		Dtx3l	Mtfr2	Tnfsf13b	Mybl2	Tpx2	Ndc80	Myo1f
360		Isg20	Stat1	Stat1	Nfkb2	Fcrl1	Fcgr2b	Helz2
361		Mapkapk3	Pole	Itprip	Ccl4	Mpeg1	Helz2	Tgm2
362		Trim30d	Pqlc3	Srgn	H2-M3	9930111J21Rik2	Uba7	Traf3ip3
363		H2-M3	Aim2	Apoc1	Gsdmd	Dock8	Cdt1	Gbp3
364		Il21r	Treml2	S1pr4	B2m	H2-DMa	Parp9	Fcgr2b
365		Treml2	Rbm38	Cxcr4	Bcl2a1a	Msr1	Siglecf	Slc15a3
366		Cdc6	Zbtb42	Tpx2	Tap2	Clec2d	Crip1	Cdca8
367		Dgkk	Il18bp	Plek	Isg20	Smc4	Pole2	Akna
368		Timp1	Dnaaf3	Cep55	Arhgap30	Pbk	Tagln2	B3gnt5
369		Ect2	Gsdmd	Nckap1l	Cnr2	Cdca7	Mndal	Nupr1
370		Unc13d	Ifi204	Smc4	Uba7	Crip1	Sla	St14
371		Tcf7	Cxcr4	Ripk3	Was	E2f8	Gimap1	Gmfg
372		Parp3	Fgr	Lrrc25	Il4ra	Acod1	Skap1	Slfn8
373		Tnfsf10	Rhbdf2	Cnr2	Chaf1b	Ifi203	Fes	Prr11
374		G530011O06Rik	Cd274	Cdt1	Slc1a5	Cd36	Casp12	Fes
375		Cxcl16	Dyrk4	9930111J21Rik2	Cyba	Rinl	Slc11a1	Cmtm7
376		Ube2l6	Pbk	Nfam1	Serping1	Xlr4b	H2-T22	Tlr9
377		Prkch	Cysltr1	Irgm2	H2-T10	Casp12	Adcy7	Zc3h12a
378		Rhbdf2	Nupr1	Plp2	Lpxn	Pole	Dennd2d	Adcy7
379		Drd1	Dlgap5	Nrm	Spc25	Gbp4	Kif23	Mcm3
380		Crabp2	Cnr2	St14	Pstpip1	Aspm	Mcm3	Casp12
381		Ccn1	Cdk6	Ckap2l	Evi2b	Tlr1	Atf3	Tnfsf10
382		Psd4	Nek2	Ctsh	Cenpa	Arhgap4	Nupr1	Ulbp1
383		Kif2c	Rgs16	Ugt1a7c	Elf4	Tlr9	Zc3h12a	Crip1
384		Apobec3	Sinhcaf	Rmi2	Tapbpl	Rad51	Rhoh	E2f8
385		Megf11	Cmtm7	Casp12	Fcgr2b	Irf1	Knstrn	Ly75
386		Lcp2	Ifi203	Lyl1	Psme2b	Slc15a3	Shcbp1	Tmem140
387		Rsad2	Il3ra	Prr11	Tubb6	Trim30a	Cmtm7	Pbk
388		Ndc80	Mlkl	Serping1	Ikbke	Sigirr	Dennd1c	Parp9
389		Fam111a	Bub1b	Slfn9	Cdc6	Ctss	Slc1a5	Pira2
390		Gsdmd	Samhd1	Gbp2	Cd48	Cd53	Zc3hav1	Rasal3
391		Mms22l	Has2	Tap2	Cd86	Fes	Irf5	Mndal
392		Cnr2	Mmp25	C1qb	Chek1	Lag3	Ctss	Fermt3
393		Tnfsf13b	Ercc6l	Slc9b2	Prc1	S100a11	Stil	Adora2a
394		Irf8	Parp3	Apbb1ip	H2-D1	H2-M3	E2f2	Tagln2
395		Rbl1	Myof	Glipr2	Stil	Cxcl9	Ccdc88b	Kif20b
396		Fcgr2b	Themis2	C1qc	Cd52	Smpdl3b	Prr11	Gpsm3
397		Dbf4	Hck	Cd101	Cdt1	Mndal	Tpx2	Irf5
398		Il4ra	Ripk3	Rel	Bcl3	Foxm1	Pbk	Clec5a
399		Nlrc3	Vav1	C4b	Rtp4	Igtp	Dtx3l	Tpx2
400		Stil	Itga5	Mndal	Tapbp	Il18bp	Fignl1	Stil
401		Zfp268	Il4ra	Acod1	Arhgap9	Tnfsf13b	Il10ra	Prc1
402		Cdca2	Zc3h12a	Espl1	Herc6	E2f2	Dock2	Rbl1
403		Bard1	Acod1	Mcm5	Ccl5	Trim5	Trim5	Spc25
404		Ifi35	Sp100	Def6	Myof	Cdc25c	Dram1	Gsdmd
405		H2-DMa	Spc25	Fcgr1	Slc16a3	H2-T23	Akna	Tapbp
406		Cdc20	Stat5a	Aif1	Kif20b	Mcm5	Kif14	Shcbp1
407		Jsrp1	Cenpk	Tgtp2	Aim2	Knstrn	Cd1d1	Dock2
408		Adam8	Ncf1	Asf1b	Mms22l	Ncf1	Spc25	E2f2
409		Dennd2d	Oas1b	Csf3r	Hcls1	Spi1	Dock8	Zc3hav1
410		Spc25	Hvcn1	Slc16a3	Gmfg	Prc1	Gimap6	Cd180
411		Fbxo5	9930111J21Rik2	Pbk	Ttk	Irf5	Irag2	Arhgap45
412		Lsp1	Nlrp1a	Nfatc1	H2-DMa	Clic1	Clic1	Fignl1
413		Hbegf	Itprip	Igtp	Spdl1	Fblim1	Fermt3	Nt5e
414		C1s1	Fanci	Bin2	Pycard	Tap2	Arhgap6	Clic1
415		Fosb	Cd244a	Ifi203	Fes	Aif1	Cdc25c	Vav1
416		Ttk	Cacna1s	Ly6c2	Tspan32	Tmem154	Ly75	Il3ra
417		Ncf4	Clcf1	Uba7	Ifitm1	Cdkn3	Samsn1	Rinl
418		Birc5	Trim30a	Ptger4	Pira2	Shcbp1	Gsdmd	Sinhcaf
419		Parp12	Ptafr	Bst1	Dhx58	Ccl19-ps2	H2-T10	Samsn1
420		Ifit3b	Arl5c	Clec5a	Cd44	Ifi204	Kif15	Unc13d
421		Emp3	Brca1	Ets1	Malt1	Fcgr2b	Trim12a	Slc11a1
422		Eif2ak2	Ifi213	C3ar1	Tnfsf10	Gvin1	Haspin	Smc4
423		Angptl4	Sh3bp2	Cd72	Clcf1	Tmem140	Mcm10	Il10ra
424		Tlr4	Syk	Kif15	Trim21	Il3ra	Tifab	Ctss
425		Mpeg1	Tpx2	Jak3	Tuba1c	Esyt1	Ctsh	Rbm38
426		Tnc	H2-M3	Tapbpl	Ccn5	Sinhcaf	Gpr160	Aim2
427		Birc3	Mcm3	Tbc1d4	Cd244a	Cd1d1	Cks2	Rgs16
428		Clec5a	Helz2	Zap70	Trim30d	Cdca7l	Vav1	Icam1
429		Tac2	Tmem106a	Tbc1d8	Sting1	Tagln2	Traf3ip3	Esyt1
430		Clec4e	Icam1	B430306N03Rik	Tnfsf13b	Jak3	Trim30d	Clec2d
431		Slfn5	Exoc3l4	Adgre5	Irf5	Plcb2	Prc1	H2-T22
432		Hmmr	Fyb	E2f2	H2-T22	Stk17b	Rbl1	Samd9l
433		Ptpn6	Adcy7	Gmfg	Rgs16	Trim14	Esyt1	Pole2
434		Trim34a	Cd7	Il10ra	Samd9l	Parp14	Smc4	Pycard
435		Baz1a	Klhl6	Pim1	Clec2d	Dyrk4	Il3ra	Haspin
436		Tmem140	AI506816	Btk	Brip1	Pycard	Mcm5	Mcm5
437		Erap1	Fes	Trim30a	Cdkn3	Cdc6	Msn	Cdc25c
438		Lat2	Dock2	Ccr1	Skap1	Nfkbid	Sinhcaf	Dtx3l
439		Gimap8	Fcgr2b	Stk17b	Sla	Slfn9	Entpd1	Dock8
440		Slamf6	Smc4	Fes	Tagap	Nlrp1a	Fcer1g	Ncf1
441		Ly9	Pilra	Stat6	Il3ra	Zc3hav1	Drd1	Cxcr4
442		P2ry14	Arl11	Tagln2	Dtx3l	Nek2	St14	Arl11
443		Tagln2	Isg20	Clec4n	St14	F830016B08Rik	Icam1	H2-T10
444		Kif20a	Ddx11	Tnfsf10	Sinhcaf	Tnfaip8l2	Arhgap45	Cdca7l
445		Cst7	Cnn2	Gpnmb	Tagln2	Il10ra	Ptger4	Gpr160
446		Irf9	Ezh2	Tifab	Erap1	Ctsh	Ulbp1	Ctsh
447		H2-T24	Irf5	Fcer1g	Prr11	Socs1	Gcnt1	Trim5
448		Plin2	Cdca8	Arhgap19	Pbk	Cd180	Rinl	Msn
449		Pmepa1	Casp12	Prdm1	Apobr	Clec5a	Lmnb1	Rasa4
450		Olfm4	Xdh	Zfp217	Itgax	Aoah	Rasal3	Trim30d
451		Fbln2	Parp14	Rinl	Ucp2	Serping1	Prdm1	Aif1
452		Slc15a3	Upp1	Fli1	Mpeg1	Vasp	Cd53	Rab32
453		Slc11a1	Sting1	Slc11a1	Ptafr	Slc16a3	Plek	Fcer1g
454		Snx20	Clic1	Elk3	Zc3hav1	Irgm2	Anxa2	Nek2
455		Nusap1	Acp5	Shcbp1	Tlr12	Icam1	Ifi35	Batf
456		Uba7	Cbln3	Cd37	Ect2	Fcgr1	Emp3	Tyms
457		Fes	Stil	Nt5e	Shcbp1	Tapbpl	Trim34a	Casp1
458		Mcm10	Slc10a7	Laptm5	Gimap6	Ncaph	Rgs16	AI506816
459		Ifih1	Spint1	Clec10a	Casp12	Dnaaf3	Unc13d	Lair1
460		Cd180	Rab32	H2-M3	Sdc1	Gm4951	Cdca7l	Trim12a
461		Haspin	Dpp4	Psme2b	Mndal	Rgs16	Pik3ap1	Cd53
462		Esco2	Fas	Tnfrsf13b	Rhoh	Rasa4	Lair1	Malt1
463		Myof	Syngr2	Cdc6	Tmem71	Bin2	Rbm38	Aspm
464		Tagln	Trim12c	Cdca7l	Trim12c	Spc25	Aif1	Vasp
465		Hmgb2	Cdk2	Pole	Batf	Tnfsf10	H2-T24	Entpd1
466		Kif14	Esyt1	Ncaph	Clec5a	Plp2	Tmco4	Ccl19-ps2
467		Sting1	Phf11b	Pik3cg	Icam1	Tyms	Aim2	Rad51
468		Cyba	E2f2	Zfp268	Kif23	Arl11	Plcb2	Mcm10
469		Anpep	Fignl1	Ctsc	Haspin	Syngr2	Hells	Stk17b
470		Zc3hav1	Glipr1	Ighm	E2f2	Pole2	Tyms	Lmnb1
471		Gimap9	Ecel1	Tmco4	Clic1	Plek	Plp2	Arl5c
472		Cdca3	Samsn1	Clic1	Sash3	Rab32	Rasa4	Trim34a
473		Evi2b	Myo1f	Tnfaip8l2	Cenpk	Stil	Gmfg	Ccdc88b
474		Serpinf2	Shcbp1	Vasp	Nt5e	Fcer1g	Arl11	Trim12c
475		Entpd1	AI467606	Lmnb1	Cacna1s	Def6	Ncf1	Tifab
476		Irf5	Igtp	Bard1	Aspm	Arl5c	Apobec1	Tmco4
477		Psme2	Eif4ebp1	Hk3	Serpina3i	Rbl1	C4b	Plek
478		Stat2	Crip1	Irf5	Cmtm7	Aim2	Psme2	Ncaph
479		Ccl19	Ly6a	Esyt1	Sh3bp2	Ifi207	Plin2	Jak3
480		Anxa2	Ttk	Ifi205	Crip1	Gsdmd	Vasp	Psme2
481		Clcf1	Tgm2	Dbf4	Fut4	Lair1	Nt5e	Ifi35
482		Tlr9	Cdca7l	Clspn	Tmem140	Batf	Rab32	Emp3
483		Ckap2l	Rasa4	Hlx	Rad51ap1	Slc11a1	Lgals9	Prdm1
484		Mndal	Cd36	Zc3hav1	Emilin2	Myc	Rel	Plp2
485		Tpbg	Aurka	Pira2	Dennd1c	Samhd1	Nfkbid	Gcnt1
486		Shcbp1	Arpc1b	Trim12a	Rinl	Syk	Cxcr4	Casp8
487		Arhgap6	Mndal	Ifi207	Akna	Arpc1b	Psme1	Gtse1
488		Ccn4	Fut4	Mfng	Ulbp1	Niban1	Plcg2	Tlr2
489		Prc1	Rrad	Cd300a	Pqlc3	Cd68	Ccr5	Plin2
490		Npas4	Zc3hav1	Plau	Tpx2	AI506816	Tgfb1	Rad51ap1
491		Cd244a	Parp9	Rcsd1	Arl11	Bcl2l11	Iqgap3	Syngr2
492		Nfkb2	Plaur	Arhgap25	Exoc3l4	Nckap1l	Stk17b	Anxa2
493		Sstr2	Myc	9930111J21Rik1	Slc15a3	Nfatc1	AI506816	Dnaaf3
494		Sbno2	Nlrp1b	Fcgr2b	AI506816	Ccdc88b	C2	Myc
495		Lcp1	Mdfic	Ncf1	Ifi35	Rel	Lrrk1	Nfkbid
496		Septin1	Irgm1	Unc93b1	Trim34a	Iqgap3	Lyn	Plcb2
497		Aim2	Cyp4f18	Adgre1	Slc11a1	Tlr2	Ncaph	Nuak2
498		Ccrl2	H2-DMa	Inpp4b	Cdk6	Tmco4	Arhgap25	Arpc1b
499		Cdt1	Wdfy4	Mical1	Cd80	Serpina3f	Lpar2	Bin2
500		Cks2	Mcm5	Lef1	Psme2	Gtse1	Jak3	Arhgap25
501		Bcl3	Cdc6	Gm4951	Cnn2	Atf3	Pycard	Syk
502		Nuak2	Gm4951	Ndc80	Fgr	Clspn	Hs3st3b1	Lpar2
503		Trim12c	Tagln2	Pik3ap1	Esyt1	Psme2b	Tpbg	Ptger4
504		Kif18b	Tyms	Lpar2	Fermt3	Inpp4b	Nek2	Psme1
505		Ikzf1	Tnfaip8l2	Parp14	Plin2	Malt1	Lgals3bp	Rel
506		Gm6545	Dnase1l1	Haao	Cst7	Lrrc25	Bin2	Kifc1
507		Casp12	Cdca7	Dennd2d	Tlr9	Haspin	Nfam1	Fas
508		Was	Bcl2l11	Lair1	Nuak2	Gpr160	Casp8	Fcgr3
509		Casp1	BC147527	Hs3st3b1	Ddx60	Arhgap25	Gtse1	Cks1b
510		Procr	B4galt1	Fpr2	Rrad	Tnfrsf13b	Gm6545	Vim
511		Ccl4	H2-Q4	Il18bp	Parp12	Cd37	Tlr2	Niban1
512		E2f2	Mms22l	Tyms	Emp3	Lmnb1	Naip6	Lrrk1
513		Zfp36	Stk17b	Apoe	Il10ra	Casp8	Stat6	Brca1
514		Arhgap30	B2m	Kif20b	Mcm3	Tapbp	Nuak2	Racgap1
515		Hells	Aif1	Sctr	Irag2	Tgfb1	Trim12c	Lyn
516		Gpr160	Fcrl1	Niban1	Tlr4	Msn	Racgap1	Plcg2
517		Cd48	Ccdc69	Pld4	Cdca8	Stat6	Ncf2	Eif4ebp1
518		Ccl5	Cdc45	Gm4841	Mthfd2	B3gnt5	Cks1b	H2-T24
519		C2	Erap1	Adamts6	Zc3h12a	Parp9	Fcgr3	Stat6
520		Pimreg	Abcg3	Rasa4	P2ry14	Cd44	Kif20b	Anxa4
521		Rgs16	Ifi206	Gpr160	H2-Ob	Lpar2	Zfp36	Fhod1
522		Igsf6	Tacc3	Rin3	Nek2	Kifc1	Batf	Mcm2
523		Gcnt1	Jak3	Gm5431	E2f8	Tbc1d4	Cmklr1	Iqgap3
524		Msn	Pik3r5	Kif14	Clec7a	C1qb	Arl5c	Cmklr1
525		Fut4	Vasp	Arhgap6	Fas	Trim12a	Kifc1	Ccr5
526		Il15ra	Cd86	Tor4a	Ccrl2	Anxa4	Vim	Tgfb1
527		Chaf1b	Anxa4	Prkd2	Msn	Mxd3	C1qb	Zfp36
528		Ptafr	Plin4	Ifngr1	Rab32	Nfam1	Vcam1	Plscr1
529		Il3ra	Nod2	Gbp5	Bub1b	Eif4ebp1	Unc93b1	Tor4a
530		Ccl12	Slfn8	Bub1	Gpr160	Pira2	Pik3cg	Rab27a
531		Cenpa	Slc43a3	Btg1	Traf3ip3	Pik3cg	Clec2d	Vcam1
532		Psme1	Samd3	Serpina3f	Rab20	Fam78a	Laptm5	Naip6
533		Kif4	Mthfd2	Elf1	Adcy7	Brca1	Pla1a	Ncf2
534		Pole2	Gpsm3	Il3ra	Ncf1	Parp10	Wfdc17	Pik3cg
535		Crip1	Tap2	Zfp36l1	Entpd1	Mcm2	Myc	Apobec1
536		Clic1	Rbm47	Tgfbr2	Aurka	Prdm1	Syngr2	Pld4
537		Sinhcaf	Slc39a4	Cks2	Il15ra	Zfp217	Ctsz	Nfam1
538		Flnc	Haspin	Sinhcaf	Ccl19-ps2	Rad51ap1	Il13ra1	Pik3ap1
539		Cdkn1a	Nfkbie	Cd300c2	Myo1f	Cks1b	Niban1	C1qb
540		Icam1	Sigirr	Ifi204	Rasa4	Fyb	Rab27a	Nlrp3
541		Il10ra	Mgst1	Tbxas1	Lat2	Apobec1	Pld4	Unc93b1
542		E2f8	Casp8	Nlrp1a	Pimreg	Tor4a	Arpc1b	Ggta1
543		Tuba1c	Il12rb1	Msn	B4galt1	Ly6a	Tor4a	Ctsz
544		Sla2	Irak4	Ppp1r18	Rad51	Helz2	Naip5	Naip5
545		Peg10	Tlr2	Naip6	Rasal3	Casp1	Tep1	Lst1
546		Sdf2l1	Lair1	Cks1b	Smc4	Ggta1	Tmem123	Tmem123
547		Ecm1	Troap	Gmnn	AI467606	Ets1	Tlr13	Laptm5
548		Alox5ap	B3gnt5	Lgals9	Arl5c	Elk3	Tnfrsf23	Wfdc17
549		Klhl40	Fhod1	Tlr2	Dlgap5	Cd274	Nmi	Tec
550		Elf4	Gtse1	Gtse1	Ifitm3	Vim	Malt1	Elf1
551		Pbk	Gpr35	Nfkb1	Ube2l6	Unc13d	Timeless	Lgals3bp
552		Trim12a	Ncaph	Mob3a	Samd3	Irgm1	Met	Nmi
553		Impa2	Il10ra	Tnf	Xaf1	Nupr1	Mcm2	Btg1
554		Rspo1	Mpeg1	Tlr8	Tyms	Tifab	Btg1	Gmnn
555		Rbms1	Akr1c13	Ctsz	Cenpf	Tgm2	Ccl19-ps2	Ly86
556		Pstpip1	Cklf	Syngr2	Vav1	Pld4	Lst1	Il13ra1
557		Creb3l1	Tnfsf13b	Lrmda	Mcm10	Elf1	Ly86	Nfkb1
558		Hspb1	Niban1	Icam1	Cd180	Phf11b	Fas	Tlr13
559		Lpxn	Serpina3f	Xlr	Cdca7l	Ptger4	Gmnn	Casp7
560		B3gnt3	Gins1	Abca1	Eif2ak2	Tgtp2	Casp7	Hs3st3b1
561		Mthfd2	Zbp1	Rgs1	Mcm5	C1qa	Fhod1	Ripk1
562		Hcls1	Plscr1	Lrrk1	Lair1	Laptm5	Cryba4	Irak4
563		Apobr	Tapbp	S100a11	Ly75	Gm5431	Plscr1	Mcm7
564		Cenpk	Cenpn	Meis1	B3gnt3	Plscr1	Syk	Havcr2
565		Cacna1s	E2f8	Bcl2l11	Batf3	Unc93b1	Anxa4	B3gnt8
566		Prr11	Pygl	Myc	Anxa2	Nfkb1	Rcn1	Gngt2
567		9530082P21Rik	Mcm2	Foxm1	Stat5a	Ighm	Scpep1	Il1a
568		Ucp2	H2-Q7	Rab32	Zfp36	Egr2	Tnfrsf1a	Shisa5
569		Ccr5	Kifc1	Tapbp	Psme1	Eno3	Nfkb1	Tnfaip8
570		Siglecf	Parp10	Ncf2	Trim12a	Lrrk1	Milr1	Lig1
571		Rrad	Fam78a	Grap	Brca1	Tyrobp	Elf1	Tnfrsf23
572		Acvr1c	Mxd3	Ggta1	Pole2	C1qc	Dnaaf3	Timeless
573		Sdc1	Ikzf2	Prcp	Ctss	Gmnn	Endou	Tnfrsf1a
574		Sh3bp2	Clec5a	Dyrk4	Fcer1g	Csf3r	Il1a	Lpcat2
575		Gm12216	Ifi207	Stil	Fcgr3	Btg1	Rad51	Ptbp1
576		Ddx58	Cdc25c	Kifc1	Fhod1	Slfn8	Hs3st2	Trim25
577		Myd88	Tnfsf10	Nek2	Ezh2	Entpd1	Amz1	Tep1
578		Tifab	Tapbpl	Prc1	Gcnt1	Irak4	Trim25	Cryba4
579		Trex1	Nuak2	Mxd3	Casp8	Fas	Ggta1	Scpep1
580		Fosl2	Tasl	Arl11	Gins1	Ankrd44	Itpripl2	Npc2
581		Pla1a	Adap2	Col6a2	Dnaaf3	Trim12c	Rad51ap1	Myl12a
582		Tor3a	Nlrp3	Haspin	Fanci	Fcgr3	Eif4ebp1	Mcm4
583		Nmi	Rnf213	Gcnt1	Cdc25c	Naip6	Slc12a7	Itpripl2
584		Esyt1	Gbp10	Arpc1b	Fignl1	Mcm7	Tec	Adora3
585		Cmklr1	Msn	Fam78a	Sbno2	Ctsz	Osmr	Bcl2
586		Hk2	Slfn9	Gpr157	Aif1	Lilrb4a	Brca1	Mob1a
587		Stat3	Ctss	Plcg2	Syk	Dtx3l	Nlrp3	Antxr2
588		Pycard	Slc16a3	Cdc42ep3	Ccdc69	Cd300a	Havcr2	Renbp
589		Chek1	Runx1	Mcm10	Cfp	Gcnt1	Shisa5	Pmf1
590		Arl11	H2-Q6	Parp10	Cxcr4	Cd300c2	Lpcat2	Etv6
591		Col5a3	Cip2a	Casp8	Ctsh	Fhod1	Trim47	Sebox
592		Slfn3	Calca	Mcm2	Arhgap45	H2-T22	Mcm7	Neurod6
593		Kif15	Vim	Mcm7	Vasp	Tec	Tnfaip8	Jph1
594		Malt1	Fcer1g	Il1a	Slfn5	Naip5	Adora3	Fgf5
595		Sla	Gpr160	Cd33	Kif4	Ncf2	Acvrl1	Cort
596		4930523C07Rik	Psme2	Tep1	Angptl4	Mcm10	Tgif2	Slc17a7
597		Mfap4	Fcgr1	B3gnt5	H2-T24	Tmem123	Mmp14	Nell2
598		Cmtm7	Gbp9	Cyth4	Nod1	Btk	Tacr1
599		Exoc3l4	Cd53	Haus8	Cmklr1	Mob3a	Ptbp1
600		AI506816	Il15ra	Naip5	Stat2	Rad54l	Ripk1
601		Tpx2	Tlr9	Trpm6	Gtse1	Adgre5	Bcl2
602		Mvp	Bin2	Cx3cr1	Rbm38	Rassf4	Aspm
603		Rarres2	Fcgr3	Tmem123	Tlr2	Lyn	Ung
604		Cnn2	Tmem140	Lyn	Racgap1	Ppp1r18	Myl12a
605		Atp13a4	Dock8	Shisa5	Cklf	Racgap1	Etv6
606		Cenpj	Ctsh	Vim	Syngr2	Psme2	B3gnt8
607		Batf	E2f7	Milr1	Rspo1	Prkd2	Antxr2
608		Fam167a	Trim30d	Gbp4	Samsn1	Plcg2	Lig1
609		Casp7	Gen1	Spc25	Dock2	Fli1	Plekho2
610		Arid5a	Ggta1	Rad51	Lmnb1	Ifngr1	Gngt2
611		Lgals3bp	Apol10b	P2ry6	Arpc1b	Lst1	Npc2
612		Wfdc17	Nod1	Tyrobp	Sdf2l1	Nlrp3	Pmf1
613		Vcam1	H2-T10	Hhex	Alox5ap	Abcg3	Renbp
614		Cenpi	Lgals1	Arl5c	Vcam1	Ugt1a7c	Irak4
615		Arhgap9	Slc15a3	Hp	Rbbp8	Rab27a	Mob1a
616		B4galt1	Cks1b	Timp2	Myc	Apbb1ip	Ehd4
617		Cd300ld	Serping1	Arap1	Mgst1	Trim30d	Mcm4
618		Loxl1	Spc24	Rgs16	Irf9	Trim34a	Atp2b4
619		Fcgr3	Slc11a1	Eno3	Stk17b	Slc9b2	Rbpms
620		Rasgrp4	Xlr4b	Entpd1	Rab27a	Lrmda	Pros1
621		Fos	Ccrl2	Slc12a7	Eif4ebp1	Shisa5	C630031E19Rik
622		Samd3	Inpp4b	Ccl19-ps2	Tmco4	Psme1	2900040C04Rik
623		Aurka	Spi1	Anxa4	Ddx11	Nuak2	Klk10
624		Smim3	Lcn2	D430020J02Rik	Anpep	Lig1	Ttr
625		Pnoc	Ankrd44	Clec2d	Hk2	Il1a	Lefty1
626		Mybl2	Herc6	Dnaaf3	Vim	Anxa2	Sebox
627		Spdl1	Arhgap4	A930011G23Rik	Nmi	Gbp3	Prr32
628		Lair1	Snhg15	Ermap	Ifih1	Rin3	Folr1
629		Racgap1	B3gnt3	Irf1	Kifc1	Gm4841	Mfrp
630		Tm4sf1	Pimreg	Fmnl3	Ncaph	Gmip	Cldn22
631		Pik3ap1	Gngt2	Timeless	Tifab	Vcam1	2310002F09Rik
632		Cdk18	H2-D1	Creg1	Nlrp3	Nsl1	Neurod6
633		Gimap1	Rbbp8	Gmip	Plscr1	Plin2	Lct
634		Pnp	Llgl2	AI506816	Gpsm3	Emp3	Akr1c18
635		Cacna1g	H2-T23	Ccl6	Casp1	Cmklr1	Has3
636		Fas	Irgm2	Plxnd1	Casp7	Cyth4	Chrna5
637		Lmnb1	Tec	Zfp36l2	Ccr5	Havcr2	Gpr63
638		Fcer1g	BC035044	Samd9l	Lyn	Stk10	Epn3
639		Ptgfrn	Clspn	Syk	Cks1b	Tbc1d8	Spink8
640		Odc1	Dtx3l	Parp9	Prdm1	Tlr13	Kcnk4
641		Rab32	Arhgap25	H2-T22	Jak3	Wipf1	Nrl
642		Plcg2	Lilrb4a	Hells	Mdfic	Ripk1	Adcy1
643		Ctss	Def6	Amz1	Anxa4	Ifi35	Chrm3
644		Lyn	Tor4a	Rassf4	Myd88	Lef1	Jph1
645		Rhoh	Lpar2	Lad1	Mvp	Zfp36l2	Cabp7
646		Rasa4	Tmco4	Sros1	Lrrk1	Hs3st3b1	Ndst4
647		Cdca8	Tcirg1	Rps6ka1	Dnase1l1	Ccr5	M5C1000I18Rik
648		Asb4	Cxcl10	Ccr5	Tasl	H2-T10	Sema6c
649		Ampd3	Plin2	Csk	Plcg2	Samd9l	Gm2115
650		Cgas	Cast	Anxa2	Pnp	Mfng	Gabra5
651		Ikbke	Trim34a	Bmf	Lpar2	Grap	Fgf5
652		Myo1f	Tlr1	Ehbp1l1	Wfdc17	Gngt2	Ccbe1
653		Tyms	Ect2	Lgals3bp	Arhgap25	Pik3ap1	Kcnh7
654		Rinl	Sdcbp2	Cryba4	Ly86	Adgre1	Msx1
655		Mcm3	Cd84	Tbc1d2b	Trim5	Tnfaip8	Cort
656		Cdk6	Ripk1	Gypc	Sgo2a	Adamts6	Sstr4
657		Bcl2a1a	Cst7	Igsf10	Dock8	B3gnt8	Elovl7
658		Lgals9	Rab27a	Lilrb4a	Mcm2	Ptbp1	Arhgef25
659		Ctsh	Eno3	Sh3tc1	Pygl	Ly86	Tafa1
660		Prdm1	Trim14	Ung	Lgals1	Lpcat2	Arhgap12
661		Pqlc3	A630001G21Rik	Ankrd44	Niban1	Il13ra1	Cck
662		Mov10	Nfkbid	Aim2	Runx1	P2rx4	Prkcg
663		Met	Plp2	Samhd1	Stat3	Zfp36	Slc17a7
664		Mcm5	Slc7a7	Tlr13	Rbms1	P2ry6	Zbtb18
665		Krt80	Psme2b	Dtx3l	Iqgap1	Wfdc17	Kcnab2
666		Nod1	Lbhd1	Gsdmd	Cip2a	Rps6ka1	Hs3st4
667		AI467606	B3gnt8	Pdyn	Cd53	Lgals3bp	Chdh
668		Il13ra1	Ms4a4a	Ap1s3	B3gnt8	Rplp0	Camta2
669		Krt2	Tyrobp	Lst1	Ripk1	Atad2	Nell2
670		Ppl	Tlr12	Atad2	Plek	Timeless	Cpne4
671		Ly86	Rad54l	Rad54l	Gngt2	Fam107b
672		Cdc25c	Lmnb1	Bcl2	Tgm1	Casp7
673		Fgr	Entpd1	Eif4ebp1	Plp2	Dap
674		Rab27a	Racgap1	Tcf19	Lst1	Atp2a3
675		Tnfrsf23	Filip1l	Slamf9	Spc24	H2-T24
676		Adcy7	Cish	Racgap1	Tec	Mcm4
677		Lrrk1	H2-T22	Pycard	Il13ra1	Ap1s3
678		Rad51ap1	Cntrl	Plscr1	Pif1	Tep1
679		Gins1	Nfe2l2	Slc8b1	Bin2	Itpr3
680		Rbbp8	Nfatc1	Tec	Cstb	Nmi
681		Cdca7l	Itgax	Lig1	Ddias	Dgka
682		Zc3h12a	Tnfrsf13b	Ly6a	Serpinb9	Npc2
683		Ptger4	Trim5	Nup210	Pik3r5	Scin
684		Alkal2	Trim12a	Itpr3	Fam167a	Csk
685		Rgs2	Elf1	Rcn1	Trex1	Ehbp1l1
686		Tmco4	Cd37	Asb2	Ncf2	Ticam2
687		Ccdc88b	Ddias	Icam2	Ptger4	Cryba4
688		Col12a1	Npm3	Msr1	Naip6	Gm4332
689		Slc5a3	Arhgap11a	Fcgr3	Cenpn	Il10rb
690		Chga	Plek	Lpcat2	Rarres2	Tcf19
691		Slc1a5	P2ry14	Endou	Irak4	Bcl2
692		Cda	Pira2	Havcr2	Tor4a	Sipa1
693		Hs3st2	Maff	Relb	Lgals3bp	Tmsb10
694		Edem1	Hmcn2	Irgm1	Cdkn1a	Arap1
695		Ankrd34c	Rassf4	Plekho2	Ccdc88b	Cyp4v3
696		Fhod1	Adora2a	Ms4a6c	Rel	Pmf1
697		Tnfrsf1a	Ap1g2	Ticam2	Cenpj	Map3k1
698		Ncf1	Ifi35	Ptbp1	Tlr13	Selplg
699		Egln3	Tlr6	Abi3	Tor3a	Mob1a
700		Kcna5	Vcam1	Psme1	Naip5	Renbp
701		Gimap6	Lst1	Selplg	9530082P21Rik	Hdac7
702		Fermt3	Pld4	P2rx4	Tmem123	Lrch4
703		Casp8	Psme1	Abcc3	Inpp5d	Asb2
704		Nek2	Ska3	Tnfaip8	Arid5a	Tnfrsf1a
705		Bub1b	Sgo2a	Smpdl3b	Ggta1	Tnfrsf23
706		Smc4	Parp12	Gbp3	Adora2a	Gna15
707		Serpina3n	Emp3	Col6a1	E2f7	Tbc1d2b
708		Trim25	Cmtm3	Dram1	Pld4	Trim25
709		Stk40	Cmklr1	Rbl1	Stat6	Pabpc1
710		Nampt	Bst2	Pmf1	Ctsz	Scpep1
711		Akna	Inpp5d	Celsr1	Nfkbid	Relb
712		Klhl1	Cstb	Atp2a3	Snhg15	Rack1
713		Tgm1	Agpat2	Adgrg6	Cenpi	Adora3
714		Rgs4	Rel	Batf	Tnfrsf1a	Myl12a
715		Psmb10	Pola2	Il13ra1	Rest	Rftn1
716		S1pr3	Gbp3	Camk2d	Ddx39a	Ttc7
717		Emp1	Pole2	Ctsd	Nfe2l2	Coro1a
718		Trib2	Traf5	Itgb5	Havcr2	Antxr2
719		St14	Nsl1	Wipf1	Trim25	Casp3
720		Creld2	Nfkb1	Rab27a	Il17rc	Rassf5
721		Sgo2a	Slc31a2	Tgm2	Dok1	Rab37
722		Crem	Trim21	Socs1	Pik3ap1	Ftl1
723		Bak1	Nt5dc1	Rftn1	Cmtm3	Arrdc1
724		Tmem71	Cdkn3	Man2b1	4930523C07Rik	Tmem131l
725		Plce1	Tnfaip3	Nsl1	Ctla2a	Nuf2
726		Arl5c	Pik3cg	Sall3	Tnfrsf23	Itpripl2
727		Scpep1	Tlr4	H2-T24	Cenph	Tmem179b
728		Dmkn	Stat6	Stk10	Cntrl	Anxa3
729		Ret	Pif1	Dap	Fam241a	Dnase2a
730		Itpripl2	Iqgap1	Vat1	Pik3cg	Etv6
731		Cklf	Lrrk1	Hes5	Map3k14	Rps4x
732		Slc5a7	Zfp36	Rplp0	Serpina3n	Neurod6
733		H2-Ob	Mcm7	Aspm	Slc31a2	Mfsd4a
734		Iqgap1	Aspg	Mmp14	Pla2g4a	Dbh
735		Ctla2a	Lig1	Trim34a	Ptgfrn	Sebox
736		Trim5	Stk10	Gusb	Nrros	Cort
737		Piezo1	Cenph	Adora3	Unc93b1	Bdnf
738		Serpina3i	Flt3l	Acvrl1	Ska3	Jph1
739		Vasp	Tubb6	Trem2	Elf1	Fgf5
740		Nnmt	Depdc1b	Fyb	Cish	Slc17a7
741		Cgref1	Ifi27l2a	C2	Gmnn	Nr3c2
742		Aif1	Prdm1	Lmo2	Smim3	Chrna1
743		Il17rc	Gm5431	Abca9	Nfkb1	Nell2
744		Ncf2	Zfp217	Gal3st4	Npc2	Ldlr
745		Clec2d	Slc4a11	Brca1	Tnfaip8
746		Gtse1	Mns1	Osmr	Btg1
747		Ccdc69	Naip5	Vcam1	Psmb10
748		Sphk1	Serpinb9	Knstrn	Creld2
749		Gmfg	Wipf1	F830016B08Rik	Prkcd
750		Fam241a	Tmem123	Cmklr1	Plcb2
751		Ier3	Tifa	Emp3	Myl12a
752		Mrps6	Tbc1d4	Hdac7	Lig1
753		Prss23	Nckap1l	Adcy4	Tifa
754		Vim	Gmnn	Irak4	Scpep1
755		Tlr2	Gcnt1	I830077J02Rik	Mcm7
756		Epha2	Plcb2	Casp3	Pola1
757		Nexn	Lat2	Il10rb	Nampt
758		Naip6	Slc25a13	Psme2	Lpcat2
759		Mocos	Rest	P2ry13	Ptbp1
760		Nes	Lyn	Helz2	Tgfb1
761		Scube1	Mcm10	Rasgef1c	S100a10
762		Tlr13	Tmem154	Coro1a	Itga2
763		Syndig1l	Cd180	Gm4332	Laptm5
764		Fn1	Emilin2	Tnfrsf23	Hs3st3b1
765		Sash3	Dok1	Grb7	Mcm4
766		Vav1	Casp7	Otof	Pml
767		Nt5e	Ly86	Phf11b	Nfam1
768		Pla2g4a	Nrros	Slfn8	Iqgap3
769		Mfsd2a	Anxa2	Hexa	Tpm4
770		Penk	Havcr2	Gvin1	Il1a
771		Trim47	Elk3	Scpep1	Hmox1
772		Csf2ra	Tgm1	Wfdc17	Snap23
773		Lpar2	Reep4	Renbp	Ttf2
774		Klf5	Rspo1	Pabpc1	Timeless
775		Nlrp3	Btg1	Synpo2	C1qb
776		Clec7a	Ctsz	Lpar5	Mybph
777		Gm34567	Vamp8	Myct1	Myh9
778		Cks1b	Pdzph1	Dgka	Shisa5
779		Dlgap5	Hk2	Atf3	Itpripl2
780		Tvp23a	Ddx39a	Crybb1	Vwa5a
781		Hs3st3b1	Kif4	Ifi35	Atp10a
782		Zfhx3	Naip6	Tgif2	Tm6sf1
783		Tagap	Nmi	Slc29a1	Jpt2
784		Plek	Ncf2	Trim30d	Cryba4
785		Serpinb9	Zfp992	Drd1	Tmpo
786		Kifc1	Prkcd	Tbxa2r	Plekhf2
787		Arhgap25	Plcg2	Ier2	N4bp2
788		Pif1	Stk26	Sgsh	Scarf1
789		Prrx1	Map3k14	Fhod1	Mob1a
790		Skap1	Il15	Ptp4a1	Apobec1
791		Vwa5a	Tifab	Gna15	Slc25a37
792		Lst1	Rapsn	Map3k1	Ak2
793		Tspan32	Ets1	Nuf2	Tent5c
794		Mgst1	Lrrc25	Nlrp3	Trim56
795		Tpm4	Unc93b1	Sipa1	Trip13
796		Fignl1	C1qb	Met	Il6ra
797		Megf6	Pnp	Cldn5	Etv6
798		Igfbp3	Cd300c2	Ly86	Grn
799		Ccdc162	Cenpe	Esr1	Tep1
800		Plscr1	Sdf2l1	Hpcal1	Adora3
801		Arpp21	Hmox1	Anxa3	Sema4a
802		Cstb	Alox5ap	Itpripl2	Antxr2
803		Pml	Dhx58	Plin2	Plekhg2
804		Myl12a	Fam107b	Ang	Plgrkt
805		B3gnt8	Tlr13	Antxr2	Jak2
806		Cd52	Alpk1	Tacr1	1600014C10Rik
807		Rcn1	Il1rn	Pla1a	Nat2
808		Palld	Rab11fip1	Togaram2	Renbp
809		Grn	Phf19	Tmem164	Map2k3
810		Osmr	Rps12-ps3	Rack1	S100a6
811		Bdkrb2	Ccl22	Tmie	Parp4
812		Hspa5	Ttf2	Ehd4	Dok3
813		Ncaph	Cxcl9	Tmem176a	Rrbp1
814		Trib1	Gmip	Tnfrsf1a	Pmaip1
815		Brca1	Mob3a	Hrh3	Resf1
816		Plekha4	Cep192	Mcm4	Arrdc4
817		Stat5a	Mvp	Esyt3	Rbpj
818		Piwil2	Sbno2	Gm11110	Trafd1
819		Tacr1	Dera	Mob1a	Bcl2
820		Slc27a3	Dynlt1f	Ripk1	Pmf1
821		Gadd45g	Cdc14a	Chrdl1	Pfkfb3
822		Tnfrsf11b	Slc37a2	Vsir	Skap2
823		Jpt2	Wfdc17	Trim47	Txn1
824		Gm7819	Rtp4	Gm6545	Plaat3
825		Ezh2	Ppp1r18	Scin	Map3k8
826		Trip13	Eif2ak2	Pecam1	Ass1
827		Ripk1	Apoc2	Arrdc1	Tcf7l2
828		Etv6	Laptm5	Srebf1	Pdia4
829		Fancd2	Tnfaip8	Trim25	Stat5b
830		Pdlim1	Npc2	Fam107b	Lfng
831		Timeless	Mcm4	Cd274	Kpna2
832		Ulbp1	Shisa5	Hexb	Fcrls
833		Rhbdf1	Snap23	Ttc7	Sebox
834		Nfil3	Rnaset2a	Cyp4v3	Neurod6
835		Plp2	Iqgap3	Cd24a	Fgf5
836		C4b	Nfam1	Gpr4	Wnt9a
837		Endou	Sgms2	Nupr1	Jph1
838		Itga2	Rps15a	Ftl1	Lratd2
839		Cryba4	Ccr5	Vav2	Npy1r
840		Plekhf2	Tgfb1	Anxa5	Gucy2e
841		Stk17b	Myd88	Axl	Cort
842		Kif20b	Atp10a	Tpbg	Mlip
843		Tgif2	Ighm	Lrch4	Kcnb2
844		Naip5	Il1a	Slc25a24	Mycn
845		Ddias	Ifitm1	Rassf5	Nell2
846		A230103J11Rik	Il13ra1	Col23a1	Slc17a7
847		Rnf19b	Fblim1	Nuak2
848		Parp11	Exo1	Gm5086
849		Arpc1b	Scin	Tmem131l
850		Rab20	Oas3	Npc2
851		Nedd9	Ptbp1	Hs3st2
852		Myc	Zfp36l2	Vsig10
853		S100a10	Ptger4	Dhx37
854		Trpc7	N4bp2	Atp2b4
855		Tm6sf1	Prkd2	P4ha3
856		Sema4a	Scarf1	Fas
857		Dock8	Tmsb10	Zfp36
858		Tasl	Samd9l	Trim12c
859		Grm8	Rpgrip1	Tmsb10
860		Lgals1	A2m	Gpr183
861		Ncapg2	P2rx4	Pros1
862		Samsn1	Cd68	Eng
863		Tmem123	Lpcat2	Sh3kbp1
864		Zfp521	Ifngr1	Cd1d1
865		Tep1	Ccn5	Etv6
866		Ccl19-ps2	Cd300a	Rab37
867		Lrig1	Lrmda	Smagp
868		Gpsm3	Pon3	Cobl
869		Nrg1	Rplp0	Rab39
870		Rel	Rnaset2b	Plxnc1
871		Syngr2	Ccdc88b	Fgd2
872		Rhbdl3	Tgtp2	Sdk1
873		Ctsz	Stat2	Sema4c
874		Gpr31c	Dgka	Rad51ap1
875		Dennd1c	Cd44	Malt1
876		Drd2	Ncapd2	Alox5
877		Fanci	Cyth4	Abcg3
878		Gngt2	Cyp4v3	Unc13d
879		Syk	Tent5c	Cryzl2
880		Gadd45b	Ube2l6	Myl12a
881		Sox11	Stat3	Cracr2a
882		Rgs9	Pola1	Pald1
883		Pola1	Myh9	Casp7
884		Hcn4	Apol9a	Dnase2a
885		Ddx39a	Chek2	Tmem179b
886		Adora3	Lrch4	Nmi
887		Dok3	Sh3bp1	Gngt2
888		Kif23	Tedc1	Slc22a3
889		1600014C10Rik	Dap	Nr1h3
890		Acvrl1	Il17rc	H2-T10
891		Syt6	Casp1	Slc25a45
892		Mybph	Lag3	Tgfbr1
893		Tec	H2-T24	Slco2b1
894		Scn5a	Tmem243	Rbpms
895		Brip1os	Rps20	B3gnt8
896		Ly75	Trim56	Sun2
897		Cd53	Sipa1	Rps4x
898		Eif4ebp1	Ccl3	Abca4
899		Wdr62	Mob1a	Mylk3
900		Mmp14	Rab43	Prr32
901		Havcr2	Ropn1l	Sostdc1
902		Runx1	Mcm6	Steap1
903		Inpp5d	Fam241a	2900040C04Rik
904		Pcgf5	Ctla2a	Ttr
905		Rest	Ckap2	Spag6
906		Lgmn	Nedd1	Avpr1b
907		Antxr2	Gm4332	Mfrp
908		Pdia5	Gsap	Cldn2
909		Hmga1	Atp2a3	Folr1
910		Mcm2	Pla2g4a	Kl
911		Jak3	Tlr7	Aqp1
912		Bag3	Etnppl	Clic6
913		Cip2a	Dock11	Tmem72
914		Anxa4	Tmpo	Calml4
915		Akr1b8	Csf3r	Iyd
916		Dock2	Fam167a	Enpp2
917		Pygl	Apobec1	F5
918		Plat	Txnip	Klk10
919		Nat2	Slfn5	Kcne2
920		Npc2	Myl12a	Pcolce2
921		Spc24	Adgb	Lefty1
922		Col16a1	Plgrkt	Otx2
923		Tnfaip8	Tnfrsf1a	Slc4a5
924		Cnn3	Map3k1	Umodl1
925		Insyn2b	Rfc4	Krt8
926		Pcsk5	Mastl	Gm34466
927		Map3k14	Ostf1	Slc2a12
928		Lpcat2	Il10rb	Chrna5
929		Dok1	Slc25a37	Neurod6
930		Mitd1	C1qc	2310002F09Rik
931		Manf	Morrbid	Sebox
932		Hrh2	S100a10	Dbh
933		Stat6	Sat1	Epn3
934		Amz1	Rin3	Has3
935		Scg2	Anpep	Prlr
936		Gpr88	Prkcq	Spink8
937		Klf6	Atad2	Il36g
938		Bach1	Trim25	Map3k15
939		Rrbp1	Rbms1	Fyb2
940		Il6ra	Casz1	C630031E19Rik
941		Unc93b1	Gm19680	Col8a1
942		Dnaaf3	Rrm1	Cyp26b1
943		Tor4a	Angptl4	Mfsd4a
944		Znfx1	Aoah	Krt18
945		Adora2a	Agtrap	AI115009
946		Niban1	Grap	Lbp
947		Baiap3	Brip1	Gm34567
948		Ltbr	Cenpl	Stac
949		Bin2	Parvg	Oca2
950		Klk6	Lgals3bp	Cabp7
951		Ccdc86	Ccdc163	Grem1
952		Rnh1	Mybph	Cldn22
953		Sertad1	Ptx3	Ndst4
954		Pld4	Rarres2	Gm17102
955		Lgr6	Rps6ka1	Kcnk4
956		Ifrd1	Atad5	Epha7
957		Ifitm2	Gm4841	Tmprss6
958		Ptprf	Itga2	Kcnh7
959		Mdfic	Irf9	Epha6
960		Ptbp1	Ormdl2	Trpv4
961		Hdc	Itpr3	Chrm3
962		Dnase1l1	Ddx60	Gpr63
963		Cxcr4	Fli1	Gm2115
964		Rnd3	Btk	Car7
965		Tsku	Renbp	Acan
966		Ak2	S100a6	Igfbp2
967		Traf3ip3	Rps18	Kcnj13
968		Tmpo	Ifih1	M5C1000I18Rik
969		Slc35d2	Adgre5	Itga7
970		Aspm	Trex1	Wdr86
971		Ddx11	Gna15	Lct
972		Myo3b	Ak2	Lurap1l
973		Trafd1	Fam83d	Neurod2
974		Efna5	Cenpj	Cort
975		Myh9	Serpina3n	Ccbe1
976		Parpbp	Cldn19	Msx1
977		Sppl2a	Ticam2	Nrl
978		Jak2	Ttf1	Elovl7
979		Rbpj	Ifitm3	Epha5
980		Cenph	Rpl32	Bdnf
981		Rnf149	Ap1s3	Trpm3
982		Milr1	Pmaip1	Rasl11b
983		Nrros	Rack1	Ecrg4
984		Sh3pxd2b	Ninj1	Tafa1
985		Csrnp1	C1qa	Hunk
986		Tgfb1	Plekhg2	Drc7
987		Resf1	Arrdc4	Efcab6
988		Htr7	Zfp984	Tmem200a
989		Rasal3	Xaf1	Sstr4
990		Gpr83	Hdac7	Akr1c18
991		Tnfsf9	Smim24	Iqgap2
992		Rad51	Mad2l1	Adcy1
993		Prkcd	P2ry6	Jph1
994		Cfp	Tceanc2	Col8a2
995		Cacna2d2	Kcnk6	Cck
996		Hgf	Pml	Hpdl
997		Map2k3	Ttc7	Itprid1
998		Slc25a37	Tnfrsf23	Nrn1
999		Slc12a7	Timeless	Ptgs2
1000		Dnhd1	Arid5a	Crhbp
1001		Dusp14	Parp4	Angptl2
1002		Apobec1	Il6ra	Rasgrp1
1003		Pfkfb3	Ccdc102a	Slc17a7
1004		Cmtm3	Mcub	Fap
1005		Pdlim4	Creld2	Ociad2
1006		Atp2b4	Rpl18	Alox12b
1007		Fhdc1	Psmb10	Ace
1008		Btg1	Pabpc1	Gabra5
1009		Plekhg2	Exosc3	Pla2g5
1010		Cebpb	Soat1	Hpca
1011		Pik3cg	Hnrnpf	Sh3bgr
1012		Gmnn	Nasp	Fhl2
1013		Mustn1	Rpl22	Mical2
1014		Gpr3	Tm6sf1	Lrriq1
1015		Sorcs1	Tor3a	Arhgap12
1016		Mapkapk2	Sgk3	Sema6c
1017		Ass1	Wdr76	Cpne9
1018		Nfe2l2	Rab37	Rdh5
1019		Rbm38	Pmf1	Thsd4
1020		Rai14	Tpm4	Wnt2
1021		Irag2	Scpep1	2900026A02Rik
1022		Il1a	Trp53inp1	Slc24a2
1023		Nfkbid	H6pd	Chrna1
1024		Mcl1	Hs3st3b1	Grin2a
1025		Mob1a	Npm1	Zbtb18
1026		Zc3h7a	Arhgef1	Arhgef25
1027		Slc31a2	Pidd1	Cnksr2
1028		Cd80	Ddx21	Prkcg
1029		Laptm5	Skap2	Rimbp2
1030		Adamtsl3	Mfsd7a	Steap2
1031		Mcm4	D630039A03Rik	Kalrn
1032		Adam12	Nbeal2	Chdh
1033		Dok5	Dsn1	Hs3st4
1034		Plaat3	Tcf19	Pou3f1
1035		Map3k8	Rassf5	Robo3
1036		Uhrf1bp1	Rpl10a	Fgf5
1037		Ehd4	Ehbp1l1	Zfp966
1038		Pnpt1	Haus4	Cab39l
1039		Asb11	Lef1	Frem1
1040		Pdia3	Map2k3	Gucy2g
1041		Mmp19	Rpl39	Lsm11
1042		Nfam1	Syne3	Wipf3
1043		Tpcn2	Csk	Gls2
1044		Lap3	Jak2	Pla2g2f
1045		Spata13	Pkn3	Col19a1
1046		Iqgap3	Selplg	Serpinb8
1047		Parp4	Gch1	Sgms2
1048		Glp2r	Cryba4	Kcnab2
1049		Ada	Lbr	Shisa6
1050		Plcb2	Cenpi	Dnah9
1051		Plekhn1	Tmem179b	4833422C13Rik
1052		Pdpn	Bcl2	Hsd11b1
1053		Snap23	Fam89a	Dock9
1054		Zfp54	Rps27l	Rasd1
1055		Tspan4	Jpt2	Klhl33
1056		Gpr101	Paqr5	Ano5
1057		Tcf7l2	Hat1	Actr3b
1058		Litaf	Pctp	Pex5l
1059		Rhoj	Tmem131l	Cdkn1c
1060		Nfkbiz	Pik3cd	Lepr
1061		Skil	Plscr2	Prkca
1062		Txn1	F11r	Tnfrsf25
1063		Cenpn	Plekhf2	Dagla
1064		Cntrl	9530082P21Rik	Drd5
1065		Pdzd2	Oip5	Nr3c2
1066		Sh2d5	Card19	Cidea
1067		Stc2	Rpl23	Stxbp5l
1068		Arhgap45	Anp32b	Cntnap5c
1069		Trim56	Pik3ap1	Syndig1
1070		Nfkb1	Gm10275	Rgs14
1071		Bcl2	Ccnf	Kcnj6
1072		Noc4l	Vwa5a	Sphkap
1073		Cdh4	Antxr2	Fkbp1b
1074		Rbpms	Gpr84	Nell2
1075		Ska3	Ftl1	Ror1
1076		Frrs1	Snhg1	Jdp2
1077		Renbp	Smc2	Ldlr
1078		Tifa	Aldh3b1	Olfml2b
1079		Amotl1	Cdk2ap2	Epha3
1080		Pdia6	Adamts6	Tmem151b
1081		Shisa5	Nampt	Errfi1
1082		Ggta1	2310040G24Rik	Cadm2
1083		Coq8b	Cxcl5	Nos1ap
1084		Txnrd1	Rps12	Orai2
1085		Stat5b	Helb	Gm14326
1086		Atp10a	Arrdc1	Cpne4
1087		Micall2	Mfng	Adcy9
1088		Kdelr3	Txn1	Camta2
1089		Plekho2	Rsl1	Trpc5
1090		Hspb6	Apbb1ip	Atp2b1
1091		Syt9	Adora3	Zfp189
1092		Slc10a4	Egr2	Ppp1r1a
1093		Clic4	Asb2
1094		Tent5c	Alg8
1095		Hmox1	Atp6v0e
1096		Snhg15	Adgre1
1097		Ttf2	Resf1
1098		Plgrkt	Cdkn1a
1099		Cenpf	Cybc1
1100		S100a6	Irak3
1101		Pmaip1	Hsd3b7
1102		Lig1	Rpsa
1103		E2f7	Dnase2a
1104		Unc5d	Dnai2
1105		Pdia4	Fam167b
1106		Arhgap36	Rab29
1107		Notch1	Mknk2
1108		Elf1	Coro1a
1109		Plod3	Prickle3
1110		Ung	Dhfr
1111		Hs3st5	Tbc1d31
1112		Arrdc4	Slc9b2
1113		Kpna2	Cd302
1114		Spidr	Nat2
1115		Irak4	Lfng
1116		Vegfa	Pot1b
1117		Skap2	Ptgfrn
1118		Scarf1	Gpx1
1119		N4bp2	Ugt1a7c
1120		Erv3	Pnp2
1121		Gsg1l	Adam17
1122		Pik3r5	Tep1
1123		Myo1e	Rbpj
1124		Lfng	Capza1
1125		Pros1	Rpl36a-ps2
1126		Mcm7	Rps11
1127		Asah1	Pdia4
1128		C1qb	Wasf2
1129		Ahnak	Rrbp1
1130		Pmf1	4930523C07Rik
1131		Cish	Trip13
1132		C630031E19Rik	Rftn1
1133		Tdo2	Slc31a1
1134		Gm14569	Ube2t
1135		Cngb1	Slc10a3
1136		Klk10	Relb
1137		Sebox	Otulinl
1138		Akr1c18	Chd7
1139		Cdhr1	Zfp991
1140		Plk5	Itpripl2
1141		Lefty1	Spata6
1142		Ltc4s	Plaat3
1143		Fcrls	Pfkfb3
1144		Cldn22	Sema4a
1145		Erich5	Trafd1
1146		Lct	1600014C10Rik
1147		2900040C04Rik	P2ry10b
1148		Gm45650	Tcf7l2
1149		Gm36742	Plagl2
1150		Sgk2	Stat5b
1151		Wnt9a	Map3k8
1152		Ttr	Tekt4
1153		Egfl6	Pold1
1154		Fibcd1	Trim65
1155		9130024F11Rik	Nuf2
1156		Stc1	Incenp
1157		Wnt11	Il17ra
1158		Col14a1	Adamts10
1159		2310002F09Rik	Stxbp2
1160		Abcc8	Etv6
1161		Cys1	Batf3
1162		Tbata	Rps4x
1163		Crispld1	Pold4
1164		Epop	Casp3
1165		Gm20743	Kpna2
1166		Neurod6	Apool
1167		Has3	Smim3
1168		Smtnl2	Lin9
1169		Folr1	Tcof1
1170		Plcz1	Eef1b2
1171		Col11a2	Arhgap18
1172		Adcy1	Plk4
1173		Pla2g4e	Gm7536
1174		Sema6c	Galnt12
1175		Gpr12	Tmem268
1176		Fgf5	Tbc1d8
1177		Dbp	Nfatc3
1178		Gpr63	Rps26
1179		Lratd2	Fbxl8
1180		Spata3	Ass1
1181		Nhlh1	Gm9958
1182		Tmem114	Kifc5b
1183		Nrl	Grn
1184		Gabra5	Tbc1d2b
1185		Prodh	Tmem67
1186		Jph1	Col27a1
1187		Car14	Arap1
1188		Lpl	Cdca4
1189		Gm19522	Nfkbia
1190		B230303A05Rik	Eef1akmt4
1191		Sptssb	Rubcnl
1192		Gucy2e	Cotl1
1193		Fndc1	Kif18a
1194		Mfrp	Anxa3
1195		Rnase1	Man2a1
1196		Gldc	Rpl35
1197		Gdf10	Tmc6
1198		Sypl2	Ifi27
1199		Ephx1	Prim1
1200		Neurod1	E230029C05Rik
1201		Pcdh20	Dok3
1202		Extl1	Pcdh12
1203		Hmgcs2	Cbr2
1204		Prr32	Fcrls
1205		Aplnr	Npy1r
1206		Per3	Kctd16
1207		C030029H02Rik	Neurod6
1208		Fat4	Mfsd4a
1209		Mal	Bdnf
1210		Olfr287	Cort
1211		Arhgef25	Fgf5
1212		Gm26644	Abca8a
1213		Alox8	Jph1
1214		Myh14	Pcdhb2
1215		H1f4	Kcna4
1216		Sag	Olfr539
1217		Edn3	Nr3c2
1218		M5C1000I18Rik	Kcnv1
1219		A830036E02Rik	Lratd2
1220		Ccdc74a	Dbh
1221		Hs3st1	C1ql2
1222		Cmtm5	Hecw1
1223		Ogn	Epha4
1224		Chrm3	Zfpm2
1225		9330117O12Rik	Kcnb2
1226		Igfbp5	Cdsn
1227		Kcnk4	Ggt1
1228		Strip2	Mlip
1229		Mlip	E030013I19Rik
1230		Tnxb	Unc5b
1231		Shroom2	Slc17a7
1232		Arsg	Gucy2e
1233		Macrod1	Lingo2
1234		Ccbe1	Sebox
1235		Prdm16os	Chrna1
1236		Prr36	Wnt9a
1237		Hlf	Mycn
1238		A330015K06Rik	Kcnj3
1239		Bbc3	Prickle1
1240		Igsf1	Ldlr
1241		Jph4	Slitrk3
1242		Plekhh1	Nell2
1243		Ntsr2
1244		Scnn1a
1245		Aass
1246		Chrna5
1247		Tprkb
1248		Tmem98
1249		Ky
1250		Gm20646
1251		Ccna1
1252		Ccdc13
1253		Prelp
1254		Galntl6
1255		Mturn
1256		Nrgn
1257		Gm13031
1258		Lor
1259		Mafa
1260		Cpne6
1261		Sfrp4
1262		Pcdhga12
1263		Lgi3
1264		Fmn1
1265		Itpka
1266		Panx2
1267		Thbs4
1268		Cldn10
1269		Sstr4
1270		Gpr34
1271		Fam131a
1272		Faah
1273		Msx1
1274		Gstm5
1275		Igfbp4
1276		Magee2
1277		9630013A20Rik
1278		Il16
1279		Lmo1
1280		Rtl3
1281		Gamt
1282		Adamtsl5
1283		Rnf39
1284		Dact1
1285		Klhdc9
1286		Camta2
1287		Glul
1288		Aqp11
1289		Gal3st3
1290		Vwa3a
1291		Phkg1
1292		Tspan17
1293		Abca6
1294		Fgf10
1295		1810014B01Rik
1296		Arhgap12
1297		Rlbp1
1298		Kcnab2
1299		Mycn
1300		Mkx
1301		Cerox1
1302		Mog
1303		Scn3b
1304		Nt5dc2
1305		Gm2115
1306		Bcan
1307		Cort
1308		Ndst4
1309		Tmem125
1310		Plpp3
1311		B3gat1
1312		Ldoc1
1313		Fxyd7
1314		Slc40a1
1315		Elovl7
1316		Prkcg
1317		Haghl
1318		Pls1
1319		Npy1r
1320		Pygo1
1321		Nell2
1322		Ltbp4
1323		Kcnb2
1324		Nkain4
1325		Spink8
1326		Srd5a1
1327		Ecm2
1328		Slco1a4
1329		Tafa1
1330		Clec3b
1331		Zbtb18
1332		Prdm8
1333		Adh1
1334		Septin4
1335		Car11
1336		B930025P03Rik
1337		Plekhd1
1338		Gm6145
1339		Gmnc
1340		Psd
1341		Klhdc7a
1342		Fa2h
1343		Enpp6
1344		Hs3st4
1345		Cntnap1
1346		Noxo1
1347		Opalin
1348		Plp1
1349		Gstm7
1350		Efhd1
1351		Pllp
1352		Fam163a
1353		Id4
1354		Txlnb
1355		Epn3
1356		Slc39a12
1357		Lpar4
1358		Tmem144
1359		Ddn
1360		1700047M11Rik
1361		2810029C07Rik
1362		Plekhb1
1363		Rasal1
1364		Dmrt2
1365		Col9a3
1366		Cabp7
1367		Rtl4
1368		Cyp2d22
1369		Bhlhe22
1370		Gja1
1371		2700054A10Rik
1372		Slc22a8
1373		Ypel1
1374		Adra1d
1375		Chdh
1376		Dipk1c
1377		Kcnc3
1378		Camk2a
1379		Evc2
1380		Mast3
1381		Cpne4
1382		Lin7b
1383		Camk2g
1384		Mroh7
1385		Tbr1
1386		Neurog2
1387		C030018K13Rik
1388		Mdga1
1389		Ntf3
1390		Nol3
1391		Nipal4
1392		Rhbdl1
1393		Grhpr
1394		Adamtsl2
1395		Cacng3
1396		Ube2e2
1397		Syt3
1398		Cxcl12
1399		Faim2
1400		Nudt17
1401		Cpm
1402		Atp2b3
1403		Lmo3
1404		Prob1
1405		Slc17a7
1406		Gpr37
1407		Stpg1
1408		Adarb2
1409		Aldh6a1
1410		Kcnh7
1411		Mansc1
1412		Gdpd2
1413		Gjc3
1414		Myadml2
1415		Prrt2
1416		Slain1
1417		Fam107a
1418		Abca9
1419		Rorc
1420		Gask1a
1421		Egfem1
1422		Nqo1
1423		Cck
1424		Gm2061
1425		Ctsf
1426		Asb16
