# Supplementary material for: Forkhead box versus NF-κB hippocampal snRNA-seq profiles distinguish anti-Drebrin- and anti-GAD65-positive encephalitis
Source: J Neuroinflammation. 2026 Jul 7;23:232. doi: 10.1186/s12974-026-03951-8 (PMC13343577; doi:10.1186/s12974-026-03951-8)
Supplement: Supplementary file 4 — Supplementary Material 4. [file 12974_2026_3951_MOESM4_ESM.xlsx]

## Sheet: cluster 5
cell	sample	CD3E	CD4	CD8A	CD8B	GZMB	PRF1	IFNG	PDCD1	CTLA4	P2RY12	TMEM119	CX3CR1	TGFB1	CCR2	HLA-DRA	S100A8	S100A9	APOE	SPP1	CST3	CD74
AGATGAATCGAGCACC_1	anti-Drebrin+	0	1.10943	0	0	0	0	0	0	0	3.10649	0	2.68922	1.88551	0	0	0	0	1.10943	0.92603	0	1.26435
AGGATCTAGAACAGGA_1	anti-Drebrin+	0	0.825579	0	0	0	0	0	0	0	2.08662	1.27156	2.57949	1.27156	0	0.825579	0	0	0.825579	0.495672	0.495672	1.91315
AGGCATTCAACCAATC_1	anti-Drebrin+	0	1.33036	0	0	0	0	0	0	0	2.87325	0	2.63796	1.88173	0	1.88173	0	0	0	0	0	2.81941
CATTGAGTCGTACACA_1	anti-Drebrin+	0	0	0	0	0	0	0	0	0	0	0	0	0	0	0	0	0	0	1.18169	0	0
CCCGGAAGTGAATTAG_1	anti-Drebrin+	0	1.2186	0	0	0	0	0	0	0	2.77813	0.584534	2.0977	0.584534	0	2.2758	0	0	1.75179	1.99514	0.584534	3.14572
CGTTAGATCAAATGAG_1	anti-Drebrin+	0	0.634903	0	0	0	0	0	0	0	2.52804	0	3.08378	1.69271	0	2.19517	0	0	1.02017	0.845979	0.367015	3.18046
GCTTGGGCACTCTCGT_1	anti-Drebrin+	0	0	0	0	0	0	0	0	0	3.09291	0	1.26397	2.15389	0	1.36155	0	0	0	2.74156	0.309526	3.32668
TAGACTGGTTTGGCTA_1	anti-Drebrin+	0	0	0	0	0	0	0	0	0	1.79762	0	0.407812	1.7105	0	2.08559	0	0	1.79762	0.696666	0	3.09775
TCAAGCACAGTATACC_1	anti-Drebrin+	0	0.917748	0	0	0	0	0	0	0	3.38674	0	2.50776	0.560657	0	0	0	0	0	0.917748	0.560657	0.917748
TCAGCAAAGTCTCTGA_1	anti-Drebrin+	0	0.451736	0	0	0	0	0	0	0	3.38615	0.451736	1.81472	1.71709	0	0	0	0	0.761775	0.998096	0.451736	1.60889
TCGAAGTCAACCGTAT_1	anti-Drebrin+	0	1.63969	0	0	0	0	0	0	0	3.30711	1.19621	2.36947	1.44234	0	0.653897	0	0	1.44234	1.87765	0	2.7283
TGAACGTCAGGTGTTT_1	anti-Drebrin+	0	0.896071	0	0	0	0	0	0	0	0.896071	0	1.03406	1.74263	0	2.44341	0	0	0.896071	1.15529	0.545215	3.41318
AAAGGGCGTTACCTGA_2	hippocampal_sclerosis	0	0	0	0	0	0	0	0	0	1.82009	0	1.00215	2.06643	0	1.82009	0	0	1.82009	3.86182	1.49252	2.69416
AACGAAAAGAATTTGG_2	hippocampal_sclerosis	0	0	0	0	0	0	0	0	0	2.86296	0	0	2.08904	0	0	0	0	1.21166	0	0	1.74364
AATAGAGCATGCAGGA_2	hippocampal_sclerosis	0	0.812322	0	0	0	0	0	0	0	2.85017	0	1.25455	0.812322	0	0.812322	0	0	1.25455	2.40017	0	0.812322
AATGACCGTGGTGATG_2	hippocampal_sclerosis	0	0	0	0	0	0	0	0	0	1.71391	0	2.31266	1.71391	0	0	0	0	0	4.23786	0	1.18641
ACAAAGAGTCAATCTG_2	hippocampal_sclerosis	0	0	0	0	0	0	0	0	0	1.51732	1.2159	0.782376	0.782376	0	0	0	0	0.782376	1.2159	0	1.51732
ACACCAACATCCTTGC_2	hippocampal_sclerosis	0	0	0	0	0	0	0	0	0	1.28738	0.83796	1.59634	0.83796	0	2.02264	0	0	1.59634	4.05006	0	1.28738
ACACGCGCATCCTTCG_2	hippocampal_sclerosis	0	1.19038	0	0	0	0	0	0	0	2.68988	0	0	2.52105	0	0	0	0	0	4.21007	0	1.71859
ACTATGGGTCCCGGTA_2	hippocampal_sclerosis	0	1.05378	0	0	0	0	0	0	0	1.05378	0	0	0	0	0	0	0	1.05378	4.85246	0	0
ACTTTCATCCTACGGG_2	hippocampal_sclerosis	0	0.674342	0	0	0	0	0	0	0	2.36344	0	0	0.674342	0	0	0	0	0	3.09921	0	0.674342
AGAAATGTCCATCGTC_2	hippocampal_sclerosis	0	0	0	0	0	0	0	0	0.967992	2.58361	0	1.23808	1.77461	0	2.12189	0	0	1.23808	2.80398	1.62563	2.30054
AGATAGATCGAACGCC_2	hippocampal_sclerosis	0	0	0	0	0	0	0	0	0	1.90594	0	0	3.04643	0	0	0	0	0	0.888481	0.888481	0
AGCGCCACAAGCAATA_2	hippocampal_sclerosis	0	1.0808	0	0	0	0	0	0	0	1.58803	1.0808	1.0808	1.58803	0	0	0	0	1.0808	3.82389	0	0
AGCTTCCCAAATCGGG_2	hippocampal_sclerosis	0	1.65941	0	0	0	0	0	0	0	2.76612	1.14043	2.4545	0	0	0	0	0	0	1.14043	0	1.65941
AGGGCCTTCGAGGCAA_2	hippocampal_sclerosis	0	0	0	0	0	0	0	0	0	3.21512	1.22102	1.22102	1.22102	0	0	0	0	0	0	0	1.22102
AGGTTGTTCGCGTAGC_2	hippocampal_sclerosis	0	0	0	0	0	0	0	0	0	3.09764	0	1.57788	1.07238	0	0	0	0	0	1.57788	0	1.07238
ATAGACCCAAGGATGC_2	hippocampal_sclerosis	0	1.55864	0	0	0	0	0	0	0	1.55864	0	0	0	0	1.05646	0	0	0	2.33996	0	1.55864
ATCCCTGAGCTGCGAA_2	hippocampal_sclerosis	0	1.24708	0	0	0	0	0	0	0	3.25044	0	1.24708	2.39065	0	0	0	0	1.24708	0	0	1.24708
ATCGTCCAGATAGTGT_2	hippocampal_sclerosis	0	0	0	0	0	0	0	0	0	2.53823	0	1.58632	2.17151	0	1.07939	0	0	0	1.07939	0	2.17151
ATGCCTCCATATGAAG_2	hippocampal_sclerosis	0	0	0	0	0	0	0	0	0	2.69684	0	0	0.76674	0	1.91157	0	0	0	0	0.76674	1.49475
ATTCTACCAGCTGTGC_2	hippocampal_sclerosis	0	0	0	0	0	0	0	0	0	3.10745	0	2.38512	0	0	0	0	0	1.45553	0.97206	0	0
ATTGGGTTCGATACGT_2	hippocampal_sclerosis	0	0	0	0	0	0	0	0	0	2.3635	0	0	0.790053	0	0	0	0	0.790053	3.17249	0	0
ATTTCACGTTCTTGTT_2	hippocampal_sclerosis	0	1.28012	0	0	0	0	0	0	0	3.01935	0	0.832271	1.28012	0	0	0	0	0	1.58834	0	0.832271
CAACAACCAGTATGAA_2	hippocampal_sclerosis	0	0.716595	0	0	0	0	0	0	0	2.52748	0	0	1.12976	0	0	0	0	0	3.60041	0	2.12012
CAAGAGGTCCACGTGG_2	hippocampal_sclerosis	0	1.18705	0	0	0	0	0	0	0	2.31348	0	0	2.31348	0	0	0	0	0	0	0	1.18705
CAATCGAAGATGCTGG_2	hippocampal_sclerosis	0	1.04152	0	0	0	0	0	0	0	2.3192	0	0	1.54052	0	1.04152	0	0	1.04152	1.87189	0	1.04152
CAATCGATCGGCATAT_2	hippocampal_sclerosis	0	0	0	0	0	0	0	0	0	2.46981	0	1.15185	1.15185	0	1.15185	0	0	0	4.00917	0	0
CAGATCATCCTCACCA_2	hippocampal_sclerosis	0	1.19462	0	0	0	0	0	0	0	1.49368	0	0	2.61466	0	0	0	0	0	0	0	1.49368
CAGCCAGAGGGATCAC_2	hippocampal_sclerosis	0	0	0	0	0	0	0	0	0	2.41049	0	0	0	0	0	0	0	0	4.20329	0	1.26267
CATCCGTAGTTATGGA_2	hippocampal_sclerosis	0	0	0	0	0	0	0	0	0	2.34951	0	2.14994	0	0	0	0	0	0	3.70912	0	0
CATCGGGCATGTCTAG_2	hippocampal_sclerosis	0	0	0	0	0	0	0	0	0	2.91652	0.9512	1.42974	0.9512	0	0	0	0	0	4.14256	0	0
CATGCTCAGAGAAGGT_2	hippocampal_sclerosis	0	0	0	0	0	0	0	0	0	1.82081	0	1.82081	1.49319	0	0	0	0	1.0027	1.82081	0	1.49319
CCCAACTCAAGCGAAC_2	hippocampal_sclerosis	0	0	0	0	0	0	0	0	0	2.24983	1.80692	0.99222	0	0	1.48034	0	0	0	3.27557	0	1.80692
CCCGAAGCAAGGTCGA_2	hippocampal_sclerosis	0	0	0	0	0	0	0	0	0	2.68852	1.31961	1.31961	1.31961	0	1.86933	0	0	0	3.52353	0	0
CCCTCTCAGGTAAGAG_2	hippocampal_sclerosis	0	0	0	0	0	0	0	0	0	1.9731	0.935398	0.935398	1.73071	0	0	0	0	0	1.73071	0	0
CCGATCTGTATACAGA_2	hippocampal_sclerosis	0	0.978958	0	0	0	0	0	0	0.604775	2.76978	0	0.978958	0.978958	0	0	0	0	0.604775	3.55719	0	1.25062
CCGTGAGCAAACCATC_2	hippocampal_sclerosis	0	0	0	0	0	0	0	0	0	2.67029	0	0	2.2571	0	0	0	0	0	1.23675	0	1.54043
CCTCATGCAACCCTAA_2	hippocampal_sclerosis	0	0	0	0	0	0	0	0	0	2.85872	0	0.972265	2.38541	0	0	0	0	0.972265	3.10777	0	1.78032
CCTCATGCATCGTCCT_2	hippocampal_sclerosis	0	0.975239	0	0	0	0	0	0	0	3.11233	0	2.2256	0.975239	0	0.975239	0	0	1.45945	3.24948	1.45945	2.2256
CCTCATGGTCCTCATC_2	hippocampal_sclerosis	0	0.732831	0	0	0	0	0	0	0	2.01301	0	0.732831	2.26672	0	0	0	0	0	3.44256	0.732831	1.44525
CGACAGCGTTTACGTG_2	hippocampal_sclerosis	0	0	0	0	0	0	0	0	0	2.00759	1.44047	1.76371	2.20351	0	1.76371	0	0	0	2.00759	0.959865	2.50792
CGCCATTGTCGGATTT_2	hippocampal_sclerosis	0	1.10357	0	0	0	0	0	0	0	1.10357	0	0	1.10357	0	0	0	0	0	2.20383	0	0
CGTCAAATCTATCGCC_2	hippocampal_sclerosis	0	1.27017	0	0	0	0	0	0	0	2.79538	0	0	1.27017	0	1.27017	0	0	0	3.90536	0	0
CTATCTATCAGTAGGG_2	hippocampal_sclerosis	0	0.997483	0	0	0	0	0	0	0	2.2573	0	0	0	0	0	0	0	0	4.28883	0	0.997483
CTCATCGCAAACTGCT_2	hippocampal_sclerosis	0	0	0	0	0	0	0	0	0	2.12477	0.801329	1.2404	1.2404	0	0	0	0	0	1.77732	0.801329	0.801329
GACAGCCGTCGTTATG_2	hippocampal_sclerosis	0	1.39248	0	0	0	0	0	0	0	3.22678	0	1.95297	0	0	0	0	0	1.39248	1.39248	0	1.95297
GATTCTTAGTGTTGAA_2	hippocampal_sclerosis	0	0	0	0	0	0	0	0	0	1.62711	0	2.85397	1.11336	0	1.62711	0	0	0	3.06552	0	0
GATTTCTTCCTAAGTG_2	hippocampal_sclerosis	0	0	0	0	0	0	0	0	0	2.53438	0	2.65795	1.4625	0	0.977715	0	0	0	1.7876	0	0
GCAACCGGTGTCTTCC_2	hippocampal_sclerosis	0	0	0	0	0	0	0	0	0	2.57289	0	1.76498	1.22985	0	0	0	0	0	0	0	1.22985
GCCCAGACACCAGCCA_2	hippocampal_sclerosis	0	0.797958	0	0	0	0	0	0	0	2.48399	0	2.11938	0.797958	0	0	0	0	0.797958	3.07994	0	0.797958
GCGTGCAAGCTATCTG_2	hippocampal_sclerosis	0	0	0	0	0	0	0	0	0	2.80491	1.41223	1.41223	1.41223	0	1.73301	0	0	1.41223	2.33363	0	0
GGAGATGCAAATTGCC_2	hippocampal_sclerosis	0	1.07467	0	0	0	0	0	0	0	2.3651	0	1.07467	1.58063	0	0	0	0	1.07467	4.55935	0	0
GGGACTCCATTGTAGC_2	hippocampal_sclerosis	0	0	0	0	0	0	0	0	0	2.42562	0	0	1.37258	0	0	0	0	2.12391	0	0	0.905333
GGTAACTCATTGAGGG_2	hippocampal_sclerosis	0	1.11653	0	0	0	0	0	0	0	2.42225	0	1.6309	1.6309	0	0	0	0	0	0	0	0
GGTAACTTCTAGGAAA_2	hippocampal_sclerosis	0	0	0	0	0	0	0	0	0	1.77082	0	0	0	0	0.965166	0	0	0	4.26105	0	2.21114
GGTAATCTCTTCCTAA_2	hippocampal_sclerosis	0	0	0	0	0	0	0	0	0	2.26779	0	2.0702	2.26779	0	0	0	0	2.0702	3.15746	0	1.49587
GTGTGATGTTCAAGGG_2	hippocampal_sclerosis	0	1.25968	0	0	0	0	0	0	0	2.61165	0	0.816315	0.816315	0	0.816315	0	0	2.1486	4.67302	0	1.25968
GTTACGAAGTTGCCTA_2	hippocampal_sclerosis	0	0	0	0	0	0	0	0	0	1.85048	0	1.02519	1.52066	0	0	0	0	1.52066	2.09808	0	1.02519
GTTAGTGTCGTCGGGT_2	hippocampal_sclerosis	0	0	0	0	0	0	0	0	0	2.67494	0.916801	0.916801	2.30335	0	1.94664	0	0	0	2.56573	0.916801	2.77339
TACACCCGTTCAAAGA_2	hippocampal_sclerosis	0	0	0	0	0	0	0	0	0	2.1084	0	0	1.52986	0	0	0	0	1.52986	2.7389	0.791107	0.791107
TATCCTACAATACCTG_2	hippocampal_sclerosis	0	0	0	0	0	0	0	0	0	2.95432	0.564099	1.84135	0	0	0.922561	0	0	0.922561	2.91403	0	0.564099
TATCTGTGTGCTGCAC_2	hippocampal_sclerosis	0	0	0	0	0	0	0	0	0	1.00281	0	0	1.82096	0	0	0	0	0	3.46782	0	1.00281
TATGTTCGTGCCCAGT_2	hippocampal_sclerosis	0	0.81971	0	0	0	0	0	0	0	1.99459	0	1.26404	1.5706	0	0	0	0	0	1.26404	0.81971	0
TCAGTCCTCCATACAG_2	hippocampal_sclerosis	0	0	0	0	0	0	0	0	0	2.04817	0	0	2.30308	0	1.17904	0	0	0	0	0	2.30308
TCATGCCCAACGACTT_2	hippocampal_sclerosis	0	0	0	0	0	0	0	0	1.04497	1.54472	0	0	1.8764	0	0	0	0	0	3.53163	0	0
TCGGTCTAGTCTAGAA_2	hippocampal_sclerosis	0	0.758803	0	0	0	0	0	0	0	2.05596	0.758803	0	1.71251	0	0	0	0	0	3.30033	0	1.18523
TCTACCGGTAAGCTCT_2	hippocampal_sclerosis	0	0	0	0	0	0	0	0	0	2.53913	0	0	0	0	0.980933	0	0	0.980933	2.39805	0	2.23374
TCTGCCAAGCAGCCCT_2	hippocampal_sclerosis	0	0.991047	0	0	0	0	0	0	0	2.05107	0	1.4789	1.80536	0	0	0	0	0	3.20748	0.991047	2.41272
TGAGTCACACGTAACT_2	hippocampal_sclerosis	0	1.18499	0	0	0	0	0	0	0	0.758622	0	0	0.758622	0	0	0	0	0.758622	2.41752	0.758622	1.18499
TGATTTCAGACCACGA_2	hippocampal_sclerosis	0	0.914375	0	0	0	0	0	0	0	2.43943	0	0.914375	1.70213	0	0	0	0	0	3.52326	0	0
TGGTACAAGGATTACA_2	hippocampal_sclerosis	0	1.46225	0	0	0	0	0	0	0	2.39306	0.977508	0	1.46225	0	2.53408	0	0	0.977508	3.3151	0.977508	2.53408
TGTCCTGGTCTTTCTA_2	hippocampal_sclerosis	0	0	0	0	0	0	0	0	0	1.41612	0.940222	1.41612	1.73724	0	0	0	0	0	2.17506	0	0.940222
TGTTCCGAGGTAGATT_2	hippocampal_sclerosis	0	0	0	0	0	0	0	0	0	2.49903	0	1.17376	0	0	0	0	0	0	2.93774	0	2.04153
TTACCGCCAGAGTGAC_2	hippocampal_sclerosis	0	0	0	0	0	0	0	0	0	2.57283	0	1.3927	0	0	0	0	0	1.3927	0	0	0
TTCTTCCCAGCCATTA_2	hippocampal_sclerosis	0	0	0	0	0	0	0	0	0	2.34237	0.942989	0	2.34237	0	0	0	0	0	2.90384	0	0.942989
TTGCATTGTACCTATG_2	hippocampal_sclerosis	0	0	0	0	0	0	0	0	0	2.85486	0	0	1.77692	0	0	0	0	1.45264	3.10385	0	0.969717
TTGCCTGTCCCTGGTT_2	hippocampal_sclerosis	0	0	0	0	0	0	0	0	0	2.12184	0	1.92821	0.903931	0	0	0	0	0	4.20645	0	1.37082
TTTCATGAGCCATTGT_2	hippocampal_sclerosis	0	1.55436	0	0	0	0	0	0	0	2.33506	0	0	0	0	1.05292	0	0	1.05292	3.69353	0	2.64349
TTTGATCTCCACAAGT_2	hippocampal_sclerosis	0	0	0	1.23088	0	0	0	0	0	2.74377	1.23088	0	2.11296	0	0	0	0	0	3.22853	0	1.76618
AAAGTGAAGTTATGGA_3	anti-Drebrin+	0	0	0	0	0	0	0	0	0	3.59023	0.814769	1.56359	1.2577	0	0.814769	0	0	0	1.79751	0	1.56359
AACAAAGTCGTTAGAC_3	anti-Drebrin+	0	0	0	0	0	0	0	0	0	3.11622	1.35449	1.67001	0.890932	0	0	0	0	0	0.890932	0	2.63452
AACCTTTGTGGATGAC_3	anti-Drebrin+	0	0.600285	0	0	0	0	0	0	0	3.36625	0	1.63182	2.12868	0	2.94959	0	0	0.600285	0.972776	1.63182	3.21312
AACGTCATCTCTGGTC_3	anti-Drebrin+	0	0	0	0	0	0	0	0	0	2.33201	0	0	0	0	0.84517	0	0	0	0.84517	0	1.29657
AACTTCTTCAGGTAAA_3	anti-Drebrin+	0	0	0	0	0	0	0	0	0	3.17208	0	2.06142	0	0	0	0	0	1.71765	1.18958	0	2.06142
AAGGAATTCGCGATCG_3	anti-Drebrin+	0	1.78968	0	0	0	0	0	0	0	2.39563	0	0.809544	1.25098	0	2.60038	0	0	0.809544	3.64823	0	3.15461
AAGGTAATCCTACCAC_3	anti-Drebrin+	0	0	0	0	0	0	0	0	0	2.73943	0.748445	2.49627	1.6965	0	2.03891	0	0	0	4.31086	0	2.99238
AATTTCCGTCACTCAA_3	anti-Drebrin+	0	1.0828	0	0	0	0	0	0	0	3.02186	0.681311	2.28118	0.681311	0	1.36849	0	0	0.681311	1.36849	0.681311	2.75028
ACATCCCGTCAGGTGA_3	anti-Drebrin+	0	1.50657	0	0	0	0	0	0	0	2.65092	0.630106	2.58696	0.630106	0	1.29018	0	0	0	1.29018	0	1.50657
ACATCGAAGACCCTTA_3	anti-Drebrin+	0	1.7301	0	0	0	0	0	0	0	2.33044	0	1.04959	0.656611	0	0.656611	0	0	0	3.4831	0.656611	1.55032
ACCAACATCTACCCAC_3	anti-Drebrin+	0	0	0	0	0	0	0	0	0	3.0041	0	1.07049	1.75648	0	0.67213	0	0	0.67213	2.73281	0	2.26443
ACGTACAAGCGTATGG_3	anti-Drebrin+	0	2.28886	0	0	0	0	0	0	0	3.10337	0	1.01983	1.01983	0	1.84344	0	0	0	3.59607	0	1.51413
ACTTAGGAGAACCCGA_3	anti-Drebrin+	0	0	0	0	0	0	0	0	0	2.60501	0	0.872284	1.33098	0	1.64425	0	0	0	0.872284	0	2.70295
AGACACTTCTACTGCC_3	anti-Drebrin+	0	0	0	0	0	0	0	0	0	2.57415	0	1.4958	1.00483	0	1.28015	0	0	1.4958	0	0	2.50589
AGACCCGTCGGCATAT_3	anti-Drebrin+	0	1.71972	0	0	0	0	0	0	0	0.92729	0	1.40002	0	0	1.40002	0	0	0	3.34982	0	2.58182
AGAGCCCAGACTCATC_3	anti-Drebrin+	0	1.14413	0	0	0	0	0	0	0	3.28379	0	2.00407	1.14413	0	1.43736	0	0	0	1.14413	0	2.83603
AGCGCTGGTGTTGATC_3	anti-Drebrin+	0	1.81966	0	0	0	0	0	0	0	2.06597	0	2.80392	1.00182	0	1.49212	0	0	1.00182	3.22388	0	2.80392
AGGCCACCAATCTCTT_3	anti-Drebrin+	0	0	0	0	0	0	0	0	0	2.8372	0	2.06512	2.20099	0	0.764402	0	0	0.764402	2.8372	0	2.4274
AGGGCTCCAGACACCC_3	anti-Drebrin+	0	0	0	0	0	0	0	0	0	1.44195	1.44195	0	0	0	0.96106	0	0	0.96106	3.01424	0.96106	2.74279
AGGGTCCTCTGCTGAA_3	anti-Drebrin+	0	0	0	0	0	0	0	0	0	2.67661	0	0.676427	2.1673	0	1.36111	0	0	0	1.07626	0	2.36728
AGGGTTTGTCGGATTT_3	anti-Drebrin+	0	0	0	0	0	0	0	0	0	2.80492	0	0	0.880221	0	1.341	0	0	0	0	0	1.341
AGGTCATGTGTCTCCT_3	anti-Drebrin+	0	1.11247	0	0	0	0	0	0	0.703557	2.96407	0.703557	1.62604	0.703557	0	0	0	0	0	1.62604	1.40187	0
ATACCGAGTCTTCAAG_3	anti-Drebrin+	0	0	0	0	0	0	0	0	0	2.90017	0	0.539831	2.00707	0	1.52139	0	0	0.539831	3.66184	1.1465	2.46264
ATATCCTCACGTTCGG_3	anti-Drebrin+	0	1.31821	0	0	0	0	0	0	0	2.4215	0	0.862199	2.05947	0	1.11598	0	0	0.52128	3.2958	0	2.35883
ATGTCCCGTCGTTGGC_3	anti-Drebrin+	0	0	0	0	0	0	0	0	0	2.74131	0	1.69814	0	0	2.17607	0	0	0	3.40168	0	2.58591
ATTCCCGCAGCTATAC_3	anti-Drebrin+	0	0.716648	0	0	0	0	0	0	0	2.877	0	2.68227	1.98587	0	0.716648	0	0	0	2.75148	0	1.83063
CAACCAAGTCCAAAGG_3	anti-Drebrin+	0	0	0	0	0	0	0	0	0.542834	1.91206	0	0.542834	0.892716	0	2.1052	0	0	0.542834	3.77349	0	3.23906
CAACCTCCACGTAACT_3	anti-Drebrin+	0	0.847832	0	0	0	0	0	0	0	2.45759	0	0	1.61018	0	1.29996	0	0	0	0.847832	0	2.45759
CAAGCTAGTTGGACCC_3	anti-Drebrin+	0	0.893142	0	0	0	0	0	0	0	2.73618	0.893142	0	2.52911	0	1.91267	0	0	0.893142	0	0.893142	3.18158
CAGTTAGCACTCATAG_3	anti-Drebrin+	0	0	0	0	0	0	0	0	0	3.18408	0	1.86344	0.859284	0	1.31451	0	0	1.31451	4.7242	0.859284	3.23893
CATCAAGCAGACCTAT_3	anti-Drebrin+	0	0	0	0	0	0	0	0	0	2.80489	0	0	1.00248	0	0	0	0	0	0	0	2.69464
CATGGATGTCGTTTCC_3	anti-Drebrin+	0	0.701347	0	0	0	0	0	0	0	2.41275	0.701347	0	0	0	0	0	0	0	4.86824	0	1.62253
CATTCCGGTCCAGGTC_3	anti-Drebrin+	0	0	0	0	0	0	0	0	0	3.15823	0	0	1.89194	0	0	0	0	0	1.33923	0	0
CCACACTTCCGCGATG_3	anti-Drebrin+	0	1.94225	0	0	0	0	0	0	0	2.87517	0	2.64927	1.22076	0	1.52272	0	0	0	4.00314	0	3.5738
CCCGGAAGTCACAGTT_3	anti-Drebrin+	0	0	0	0	0	0	0	0	0	3.1788	0	0.823637	3.00477	0	0.823637	0	0	0	1.26907	0	2.71247
CCGGACATCTCACCCA_3	anti-Drebrin+	0	0.82594	0	0	0	0	0	0	0	3.00867	0	1.81419	2.1638	0	1.81419	0	0	0	2.87313	1.57941	3.00867
CCTAAGAAGGCGTCCT_3	anti-Drebrin+	0	0	0	0	0	0	0	0	0	2.50938	1.05879	0	0	0	0	0	0	0	2.34319	0	2.50938
CCTCAACTCGCACGAC_3	anti-Drebrin+	0	1.30064	0	0	0	0	0	0	0	1.51781	0	0	2.29309	0	2.53188	0	0	0	2.37918	0	3.10787
CCTGCATAGATTGCGG_3	anti-Drebrin+	0	0	0	0	0	0	0	0	0	2.49936	0	0.874153	0.874153	0	0	0	0	0.874153	2.49936	0	2.23869
CCTGTTGTCCATTCGC_3	anti-Drebrin+	0	1.64907	0	0	0	0	0	0	0	2.75413	0	2.9912	0	0	1.13174	0	0	0	0.718099	0.718099	2.12271
CGCCAGAGTGAGATCG_3	anti-Drebrin+	0	0.758803	0	0	0	0	0	0	0	3.16608	0	2.05596	1.18523	0	1.89891	0	0	0	3.16608	1.18523	3.16608
CGGAACCTCAAATGCC_3	anti-Drebrin+	0	0	0	0	0	0	0	0	0	3.28521	0	0	0.92133	0	0	0	0	1.71161	1.39259	1.71161	0.92133
CGGAACCTCGGCTATA_3	anti-Drebrin+	0	1.24637	0	0	0	0	0	0	0	3.24948	0	1.24637	1.24637	0	1.24637	0	0	0	0	0	1.7843
CGTAATGAGCACTCGC_3	anti-Drebrin+	0	1.72957	0	0	0	0	0	0	0	1.72957	0	0	1.40907	0	1.9719	0	0	0	3.36139	0	3.18598
CTACATTCAGCGTGCT_3	anti-Drebrin+	0	0.929233	0	0	0	0	0	0	0	3.45478	0	2.88246	2.15904	0	0.929233	0	0	0	0	0	1.72236
CTAGGTACATTGCTTT_3	anti-Drebrin+	0	1.0237	0	0	0	0	0	0	0	3.18575	0	1.84853	0	0	0	0	0	1.0237	1.84853	1.0237	1.84853
CTCAATTAGCTGAGTG_3	anti-Drebrin+	0	0	0	0	0	0	0	0	0	2.58462	0.85952	0.85952	1.62651	0	1.31481	0	0	1.31481	1.31481	2.21617	2.58462
CTCAGGGCATTCCTAT_3	anti-Drebrin+	0	0	0	0	0	0	0	0	0	1.72645	0.654473	1.72645	0	0	0	0	0	0.654473	2.32643	0	2.32643
CTCAGTCCAGAAACCG_3	anti-Drebrin+	0	0	0	0	0	0	0	0	0	3.2725	0	0.879561	0.879561	0	0.879561	0	0	1.34017	1.65432	0	2.96155
CTCATCGTCTCGACCT_3	anti-Drebrin+	0	0	0	0	0	0	0	0	0	3.20952	0	1.51843	1.2169	0	2.232	0	0	0.78315	2.35203	0	3.42455
CTGCCTAGTGGCCTCA_3	anti-Drebrin+	0	1.72072	0	0	0	0	0	0	0	3.17567	0	0.928029	0	0	0.928029	0	0	0	4.24604	0	2.79087
CTGTATTGTGGGAGAG_3	anti-Drebrin+	0	1.2482	0	0	0	0	0	0	0	2.03132	0.603234	1.91636	0.976836	0	1.63707	0	0	0.603234	1.46142	0	3.15088
CTTACCGAGGAAGAAC_3	anti-Drebrin+	0	1.33902	0	0	0	0	0	0	0	3.15796	0	2.3845	1.65307	0	0.878654	0	0	0	2.08422	0.878654	2.08422
CTTCTAATCGTCACCT_3	anti-Drebrin+	0	1.57438	0	0	0	0	0	0	0	2.79184	0	1.06948	1.57438	0	0	0	0	0	1.9083	0	3.09343
GAATCACCAGCGTTGC_3	anti-Drebrin+	0	0	0	0	0	0	0	0	0.854369	2.57635	0	0	0	0	0	0	0	0.854369	2.46803	0	0
GACCGTGCAAGTTCGT_3	anti-Drebrin+	0	0	0	0	0	0	0	0	0	2.18481	0	2.3482	0	0	0	0	0	0	0.94693	1.7463	2.48861
GACCGTGGTGCATTTG_3	anti-Drebrin+	0	1.57463	0	0	0	0	0	0	0	3.17696	0	0.822562	1.26769	0	1.57463	0	0	0.822562	1.57463	0	2.86746
GAGATGGCAGAGCTAG_3	anti-Drebrin+	0	1.23208	0	0	0	0	0	0	0	3.32187	1.23208	1.76759	0	0	1.23208	0	0	0	2.11446	1.23208	1.23208
GATGCTAAGTACAGAT_3	anti-Drebrin+	0	2.29649	0	0	0	0	0	0	0	2.5587	0	1.69921	1.38122	0	0	0	0	0	3.08457	0	0
GCACATACATTAAAGG_3	anti-Drebrin+	0	0	0	0	0	0	0	0	0	1.90302	0	1.34887	1.66385	0	0.886464	0	0	0	0	0	2.51869
GCACATAGTACCGCGT_3	anti-Drebrin+	0	1.30074	0	0	0	0	0	0	0	1.30074	0.848442	1.30074	0.848442	0	2.45857	0	0	1.61104	0	0	2.98083
GCACTAAAGCCGCACT_3	anti-Drebrin+	0	0	0	0	0	0	0	0	0	2.74854	0	1.57843	0.570679	0	1.40557	0	0	0	0	0.570679	2.24751
GCAGTTACACATAGCT_3	anti-Drebrin+	0	0.975445	0	0	0	0	0	0	0	2.39005	0	0.975445	1.45971	0	1.45971	0	0	0	1.45971	0.975445	2.7645
GCCCAGAGTTACGCCG_3	anti-Drebrin+	0	1.39513	0	0	0	0	0	0	0	3.00692	0.699049	2.08975	0.699049	0	2.4957	0	0	1.39513	3.50792	1.10647	3.74916
GCGGATCAGAACAAGG_3	anti-Drebrin+	0	0	0	0	0	0	0	0	0	3.36853	0	1.50507	2.27841	0	0	0	0	1.50507	1.50507	0	2.08056
GCTACAAGTGATCGTT_3	anti-Drebrin+	0	1.14757	0	0	0	0	0	0	0	3.43745	0	1.66791	0	0	1.14757	0	0	1.14757	0	0	2.46408
GCTGGGTGTCTCAGGC_3	anti-Drebrin+	0	0.866331	0	0	0	0	0	0	0	2.22668	0	1.32344	1.87375	0	1.32344	0	0	0	3.80891	0	3.01034
GCTTGGGTCGAACGGA_3	anti-Drebrin+	0	1.22321	0	0	0	0	0	0	0	1.7572	0	1.7572	0	0	2.10343	0	0	0	3.61014	0	1.22321
GGAGAACGTTAAGCAA_3	anti-Drebrin+	0	0.764586	0	0	0	0	0	0	0	2.76791	0	1.19277	1.19277	0	0	0	0	0	0	0	2.52421
GGAGCAAGTGAGTTTC_3	anti-Drebrin+	0	1.6041	0	0	0	0	0	0	0	3.21247	0	1.09417	1.38129	0	1.38129	0	0	0	0.689814	0	3.17166
GGGACAACATCGCCTT_3	anti-Drebrin+	0	0	0	0	0	0	0	0	0	2.41272	0	2.05107	1.80536	0	1.80536	0	0	0.991047	2.554	0	3.33594
GGGACCTTCCCAAGTA_3	anti-Drebrin+	0	0	0	0	0	0	0	0	0	2.5587	0	2.41736	2.41736	0	0	0	0	0	0.994254	0	1.80962
GGGAGATCAAGATCCT_3	anti-Drebrin+	0	0	0	0	0	0	0	0	0	2.30187	0	2.30187	1.27239	0	1.81462	0	0	0.826229	1.27239	0	2.79827
GGGTGTCGTCACTCTC_3	anti-Drebrin+	0	0.859128	0	0	0	0	0	0	0	2.4756	1.31431	2.05483	0.859128	0	1.62596	0	0	0.859128	1.86321	1.31431	2.85262
GGTCTGGGTGGTATGG_3	anti-Drebrin+	0	0.711489	0	0	0	0	0	0	0	1.97715	0	1.82214	2.2296	0	3.0303	0	0	0	4.07878	0	3.2538
GGTTCTCCACCAAATC_3	anti-Drebrin+	0	0	0	0	0	0	0	0	0	2.33531	0	0	0.938229	0	2.97886	0	0	0.938229	0	0	3.12572
GGTTCTCTCACTCTTA_3	anti-Drebrin+	0	1.85699	0	0	0	0	0	0	0	2.73513	1.03015	1.03015	0	0	1.5267	0	0	0	2.46885	0	0
GTAAGTCCACCGTGGT_3	anti-Drebrin+	0	0	0	0	0	0	0	0	0	3.53214	0	1.57494	1.57494	0	0	0	0	0	1.80948	0	1.99932
GTCACTCAGGCAGGGA_3	anti-Drebrin+	0	0	0	0	0	0	0	0	0	3.04891	0	2.20132	1.10169	0	0	0	0	0	1.10169	0	2.40209
GTCATTTTCCTTCGAC_3	anti-Drebrin+	0	1.25896	0	0	0	0	0	0	0	2.28504	0	0.815752	1.25896	0	1.56499	0	0	1.25896	0	0	2.99138
GTCTGTCTCGCTATTT_3	anti-Drebrin+	0	1.26605	0	0	0	0	0	0	0	2.78999	0	1.57281	0	0	1.57281	0	0	1.80724	2.41477	0.821276	2.52257
GTGTCCTCAAAGACTA_3	anti-Drebrin+	0	1.53137	0	0	0	0	0	0	0	2.74071	0	0	1.03399	0	2.30869	0	0	2.11009	1.86202	0	2.11009
GTTACGAGTACAGAAT_3	anti-Drebrin+	0	1.53355	0	0	0	0	0	0	0	2.9535	0	1.23054	0.793686	0	0	0	0	0	0	0	1.76578
GTTACGAGTGAGTTGG_3	anti-Drebrin+	0	0	0	0	0	0	0	0	0	2.93658	0	1.44591	2.01376	0	0	0	0	0	2.51446	0	1.44591
GTTGTCCTCATTGAGC_3	anti-Drebrin+	0	0	0	0	0	0	0	0	0	3.30403	0	1.05536	1.88995	0	1.05536	0	0	0	0	0	2.50455
TACCCACCATCCGTGG_3	anti-Drebrin+	0	0	0	0	0	0	0	0	0	2.91914	1.01252	1.01252	2.08071	0	0	0	0	0	1.8338	0	2.08071
TACGGGCGTCTACATG_3	anti-Drebrin+	0	0	0	0	0	0	0	0	0	2.90859	0	1.67387	0	0	2.4708	0	0	0	4.12161	0	3.7415
TATATCCCAGGTAGTG_3	anti-Drebrin+	0	0.957386	0	0	0	0	0	0	0	3.08482	0	0	0	0	1.43741	0	0	0.957386	3.15565	0	3.15565
TATTCCATCCCGTTGT_3	anti-Drebrin+	0	0	0	0	0	0	0	0	0	3.49496	0.761288	0.761288	0	0	0.761288	0	0	0.761288	1.18847	0	1.90288
TATTGGGAGTTGGAAT_3	anti-Drebrin+	0	0	0	0	0	0	0	0	0	1.91947	0	1.64001	0.979114	0	0.979114	0	0	0.604888	1.46423	0	0.979114
TCAAGTGAGTATTCCG_3	anti-Drebrin+	0	0.800653	0	0	0	0	0	0	0	2.26061	0	1.7763	1.54351	0	2.12369	0	0	0	3.86337	0	2.96553
TCACGGGTCCAAGCCG_3	anti-Drebrin+	0	0	0.718476	0.718476	0	0	0	0.718476	0	2.93769	0	1.83362	1.13224	0.718476	0	0	0	0	3.13885	0.718476	0.718476
TCAGTCCGTTTGTTCT_3	anti-Drebrin+	0	0	0	0	0	0	0	0	0	3.57635	0	1.38077	2.19067	0	1.38077	0	0	0	2.47815	0	3.0375
TCATGTTCAATTGTGC_3	anti-Drebrin+	0	0	0	0	0	0	0	0	0	2.79202	0	2.50391	1.40187	0	1.11247	0	0	0.703557	2.7274	1.11247	2.7274
TCCCACATCATCAGTG_3	anti-Drebrin+	0	1.23959	0	0	0	0	0	0	1.23959	2.12377	0	0.597772	2.12377	0	1.23959	0	0	0	2.58558	0	1.62734
TCCCAGTAGAACTCCT_3	anti-Drebrin+	0	1.47616	0	0	0	0	0	0	0	2.24498	0	1.59712	1.17888	0	0.988816	0	0	0.446404	0.446404	0	3.08279
TCCCATGGTATCATGC_3	anti-Drebrin+	0	0.831245	0	0	0	0	0	0	0	3.0791	0	1.82208	2.53889	0	0	0	0	0	1.58689	0	2.7251
TCCGTGTGTATTTCCT_3	anti-Drebrin+	0	1.54845	0	0	0	0	0	0	0	2.97148	0	0.804116	1.24399	0	0.804116	0	0	0.804116	0.804116	0	1.54845
TCTGCCAAGGCCCACT_3	anti-Drebrin+	0	0.770089	0	0	0	0	0	0	0	3.18632	0	1.4996	0	0	1.19994	0	0	0	3.78233	0	2.21044
TGACGCGTCGCCGTGA_3	anti-Drebrin+	0	1.3353	0	0	0	0	0	0	0	2.70842	0	1.88741	1.88741	0	0	0	0	0	0	1.3353	0
TGCAGGCTCCGACAGC_3	anti-Drebrin+	0	0.958872	0	0	0	0	0	0	0	2.83835	0	0	0	0	1.76237	0	0	0	0	0	2.0062
TGGAACTTCATCACAG_3	anti-Drebrin+	0	0.983336	0	0	0	0	0	0	0	2.32273	0.60796	1.25563	0.60796	0	0.60796	0	0	0	1.92524	0.60796	2.92156
TGGAGAGAGCCGATTT_3	anti-Drebrin+	0	0.759407	0	0	0	0	0	0	0	1.48411	0	0	1.71344	0	1.48411	0	0	0	0.759407	0	2.05695
TGGTACAAGTAAACGT_3	anti-Drebrin+	0	0.727703	0	0	0	0	0	0	0	2.13915	1.14443	1.84871	2.45986	0	0.727703	0	0	0	0	0.727703	2.00444
TGTTGGACAAGACGGT_3	anti-Drebrin+	0	0	0	0	0	0	0	0	0	2.87785	0	2.4575	0	0	1.71834	0	0	0.926276	2.4575	0.926276	0
TTACAGGCAAGGACAC_3	anti-Drebrin+	0	1.10844	0	0	0	0	0	0	0	3.14957	1.10844	1.10844	1.10844	0	0	0	0	0	1.10844	0	1.10844
TTGATGGAGCTGACCC_3	anti-Drebrin+	0	1.07062	0	0	0	0	0	0	0	1.07062	0	1.57575	1.57575	0	1.90977	0	0	0	2.15972	0	3.56979
TTGGGCGCATGATAGA_3	anti-Drebrin+	0	0.972367	0	0	0	0	0	0	0	1.45591	0	0.972367	0.972367	0	1.78046	0	0	0.972367	2.02509	0	3.30715
TTGTTCAAGATAACAC_3	anti-Drebrin+	0	2.20279	0	0	0	0	0	0	0	2.36652	0	0.959368	0.959368	0	1.76304	0	0	0	3.45287	0	2.20279
TTTCATGGTGTCTCCT_3	anti-Drebrin+	0	1.44055	0	0	0	0	0	0	0	2.14246	1.14699	2.00769	1.14699	0	0.729645	0	0	0	1.14699	0	2.00769
TTTCGATCACACCTTC_3	anti-Drebrin+	0	0	0	0	0	0	0	0	0	3.10381	0	0	2.25266	0	0	0	0	1.34487	0.883289	0	1.34487
TTTCGATCATGGGAAC_3	anti-Drebrin+	0	0.524159	0	0	0	0	0	0	0	3.01028	0	2.69333	2.22662	1.12074	0.524159	0	0	0	2.06564	0	2.22662
AAAGGTAGTTGTGGCC_4	anti-GAD65+	0	1.47339	0	0	0	0	0	0	0	1.70207	0	1.88807	0.752042	0	2.18034	0	0	0.752042	2.18034	0	3.15387
AAGTTCGGTCACTGAT_4	anti-GAD65+	0	0	0	0	0	0	0	0	0	1.58524	0	0	0	0	2.37036	0	0	1.58524	0	0	2.67977
AATGAAGGTAGTCTGT_4	anti-GAD65+	0	0.615057	0	0	0	0	0	0	0	2.7909	0	2.33673	0.615057	0	2.05388	0	0	1.658	2.68076	0	3.45289
AATGGAACATTGTACG_4	anti-GAD65+	0	0	0	0	0	0	0	0	0	2.32997	0.843884	1.29494	2.32997	0	1.84079	0	0	0	3.03883	1.29494	2.97325
ACCTACCAGTTTGAGA_4	anti-GAD65+	0	1.28071	0	0	0	0	0	0	0	0.624012	0	2.26841	0.624012	0	1.28071	0	0	0.624012	3.82979	0	2.63877
ACCTACCGTTGCCTAA_4	anti-GAD65+	0	0.864657	0	0	0	0	0	0	0	2.77982	0	2.59284	1.32133	0	0.864657	0	0	1.32133	1.32133	0.864657	2.36268
ACTATCTGTTAGGACG_4	anti-GAD65+	0	1.25223	0	0	0	0	0	0	0	0.810514	1.25223	0	2.91706	0	1.79113	0	0	0.810514	0	0	3.04381
ACTGTGACATATGGCT_4	anti-GAD65+	0	0	0	0	0	0	0	0	0	2.98123	0.939747	1.97925	0	0	1.41553	0	0	0	1.97925	0.939747	2.17437
ACTGTGATCGGTGAAG_4	anti-GAD65+	0	0	0	0	0	0	0	0	0	0.721506	0	0	0.721506	0	1.42854	0	0	1.83859	0	0	2.94328
ACTTATCAGCTTCGTA_4	anti-GAD65+	0	1.14494	0	0	0	0	0	0	0	2.00509	0	0	1.14494	0	1.14494	0	0	0	5.19821	0	1.66478
AGATCCAGTATCTCGA_4	anti-GAD65+	0	1.50366	0	0	0	0	0	0	0	2.97842	0	3.03605	0	0	1.50366	0	0	0	0.772903	0	2.91727
AGCATCAAGCATCAAA_4	anti-GAD65+	0	0.818079	0	0	0	0	0	0	0	3.48595	0	1.56829	0.818079	0	0	0	0	0	4.18317	0	3.16929
AGCGCTGAGCTCGCAC_4	anti-GAD65+	0	0	0	0	0	0	0	0	0	1.69351	0	1.69351	2.7597	0	1.93413	0	0	1.376	1.376	0	3.07792
AGCTTCCAGCTGAAAT_4	anti-GAD65+	0	0.720312	0	0	0	0	0	0	0	1.99204	0	2.75818	0.720312	0	1.42677	0	0	0	2.9953	0	3.2704
AGTGACTGTCCGGTGT_4	anti-GAD65+	0	0.734238	0	0	0	0	0	0	0	1.85934	0	1.15303	0.734238	0	0.734238	0	0	0.734238	4.65447	0	2.26915
ATACTTCAGTCTTGGT_4	anti-GAD65+	0	0	0	0	0	0	0	0	0	1.38806	0.917703	3.02266	2.4445	0	0.917703	0	0	0.917703	4.62239	0	2.14214
ATAGACCCATGCCATA_4	anti-GAD65+	0	1.11302	0	0	0	0	0	0	0	1.80973	0.70397	0.70397	1.80973	0	1.40249	0	0	0.70397	2.41749	0.70397	2.85349
ATCACAGCAAGGCGTA_4	anti-GAD65+	0	1.32863	0	0	0	0	0	0	0	2.23297	0	2.07187	0	0	1.64167	0	0	1.32863	0	0	2.78915
ATCGTGAGTGCAAGAC_4	anti-GAD65+	0	0	0	0	0	0	0	0	0	1.54908	0	1.04857	0	0	2.12993	0	0	1.54908	5.00586	0	3.48157
ATTTCACGTGCGAGTA_4	anti-GAD65+	0	0.994469	0	0	0	0	0	0	0	2.8922	0.994469	2.79298	2.8922	0	0	0	0	1.4831	2.05581	0	3.34119
CAACCTCAGTACCGGA_4	anti-GAD65+	0	1.24268	0	0	0	0	0	0	0	2.12759	0	2.12759	2.49254	0	1.54699	0	0	0	3.8148	0	2.26458
CACAGGCGTTGCTAGT_4	anti-GAD65+	0	0	0	0	0	0	0	0	0	1.66426	1.1445	2.00453	2.00453	0	0	0	0	1.1445	1.66426	0	2.00453
CAGATTGCAATAGTGA_4	anti-GAD65+	0	0	0	0	0	0	0	0	0	0	0	1.1193	0	0	0	0	0	1.63421	1.1193	0	2.426
CAGCACGAGGTCGTCC_4	anti-GAD65+	0	1.13589	0	0	0	0	0	0	0	2.88544	0	1.42813	1.13589	0	1.13589	0	0	2.12809	2.53581	0	3.09736
CAGGTATAGTACCGGA_4	anti-GAD65+	0	1.56042	0	0	0	0	0	0	0	1.8933	1.56042	0	1.56042	0	2.342	0	0	1.56042	1.05793	1.56042	1.56042
CATTCCGAGAAACTGT_4	anti-GAD65+	0	0	0	0	0	0	0	0	0	2.79262	0	2.79262	1.57504	0	0.822848	0	0	0	0	0	2.93798
CCGATCTGTAGCACGA_4	anti-GAD65+	0	0	0	0	0	0	0	0	0	3.01661	0	2.06112	1.18935	0	0.761957	0	0	0.761957	1.90395	0	2.6885
CCTCCTCTCTGGTGGC_4	anti-GAD65+	0	1.1977	0	0	0	0	0	0	0	2.7502	0	0.932819	1.1977	0	2.16428	0	0	1.85564	2.84418	1.40691	3.48444
CGTTGGGTCTCGGGAC_4	anti-GAD65+	0	0	0	0	0	0	0	0	0	2.87146	0	2.09693	1.21799	0	2.09693	0	0	0	4.1028	0	2.35342
CTAACTTGTCCTGGTG_4	anti-GAD65+	0	0	0	0	0	0	0	0	0	2.95463	0	3.15245	2.24044	0	0.875294	0	0	0.875294	0	1.64842	2.87892
CTCAAGATCGTCGCTT_4	anti-GAD65+	0	0.857639	0	0	0	0	0	0	0	2.05258	0.857639	1.31243	1.31243	0	2.21327	0	0	0.857639	0	0	1.86103
CTCAGGGCATTGACTG_4	anti-GAD65+	0	0	0	0	0	0	0	0	0	1.68714	0	3.19818	0.903407	0	2.12106	0	0	0	4.13766	0	2.75238
CTCCGATCACAAATAG_4	anti-GAD65+	0	1.02422	0	0	0	0	0	0	0	2.20079	0.637877	1.98062	0.637877	0	1.8492	0	0	0	4.31848	0	2.93647
CTCTCGATCGTGAGAG_4	anti-GAD65+	0	0	0	0	0	0	0	0	0	2.33045	0	1.84124	0	0	2.45175	0	0	1.29532	0.844186	0	3.49122
CTGCAGGGTTGTTTGG_4	anti-GAD65+	0	0	0	0	0	0	0	0	0	2.78987	0	2.15634	0	0	0	0	0	1.26595	3.73155	0	2.15634
CTTCGGTAGATGAACT_4	anti-GAD65+	0	1.19759	0	0	0	0	0	0	0	3.31744	0	2.53057	1.19759	0	1.49699	0	0	0	3.50766	0	2.97027
GACTCTCAGTTATGGA_4	anti-GAD65+	0	1.30249	0	0	0	0	0	0	0	2.04072	0	2.20115	2.04072	0	0.84982	0	0	2.33936	3.92299	1.30249	2.56902
GAGCCTGTCTGCTCTG_4	anti-GAD65+	0	2.46546	0	0	0	0	0	0	0	2.84219	0.730872	2.46546	1.1486	0	0.730872	0	0	0.730872	0	0	1.85387
GAGTTGTTCATCTACT_4	anti-GAD65+	0	1.32771	0	0	0	0	0	0	0	2.6988	0	1.64066	0.869699	0	0.869699	0	0	1.64066	2.94552	0	0.869699
GATAGCTAGCAGCCCT_4	anti-GAD65+	0	0.756635	0	0	0	0	0	0	0	1.89544	0	0.756635	1.1824	0	1.89544	0	0	0	4.77604	0	3.20895
GCAGCCACATACGCAT_4	anti-GAD65+	0	0	0	0	0	0	0	0	0	2.50114	0	0	0.955315	0	2.19694	0	0	0	4.39413	0	2.19694
GCTTTCGTCCCAATAG_4	anti-GAD65+	1.96132	1.96132	0	0	0	0	0	0	0	0	0	0	0	0	0	0	0	0	0	0	0
GGAACCCTCTTAATCC_4	anti-GAD65+	0	0.625019	0	0	0	0	0	0	1.0067	1.49809	0	0.625019	0	0	2.86205	0	0	1.28228	3.86885	0.625019	3.57603
GGACGTCAGGTGCTTT_4	anti-GAD65+	0	0	0	0	0	0	0	0	0	2.23173	0	1.12461	1.64055	0	0	0	0	1.12461	4.65349	0	2.43318
GGGAGTAAGGTAACTA_4	anti-GAD65+	0	1.53298	0	0	0	0	0	0	0	1.23002	0	1.76518	2.1119	0	0.793288	0	0	1.23002	1.95349	1.23002	3.07182
GGTGATTTCAGATTGC_4	anti-GAD65+	0	0	0	0	0	0	0	0	0	2.43277	0	2.66438	2.9345	0	0.910007	0	0	1.69617	0.910007	0	1.93692
GGTTGTATCGGACTTA_4	anti-GAD65+	0	0	0	0	0	0	0	0	0	1.87914	0	2.07126	1.64111	0	0.870022	0	0	0.870022	1.64111	1.32812	2.23235
GTAGTACGTTGTCAGT_4	anti-GAD65+	0	0	0	0	0	0	0	0	0	0.954626	0	0	0	0	0.954626	0	0	1.75667	0	0	2.19595
GTCTGTCTCCATTGCC_4	anti-GAD65+	0	0.942702	0	0	0	0	0	0	0	1.20907	0.942702	2.71484	2.41456	0	2.17867	0	0	0.578552	3.78623	0.942702	2.85948
TACCCGTTCTCATTAC_4	anti-GAD65+	0	1.70281	0	0	0	0	0	0	0	2.30045	0	0	1.17701	0	2.50335	0	0	0	2.04563	0	2.94219
TATATCCCAAATTGGA_4	anti-GAD65+	0	2.65799	0	0	0	0	0	0	0	1.06311	0	2.78272	2.78272	0	1.56669	0	0	0	3.55868	0	2.89361
TATTGGGTCATAAGGA_4	anti-GAD65+	0	1.66174	0	0	0	0	0	0	0	2.83362	0	2.89447	2.45713	0	1.84619	0	0	0.726157	4.19108	1.14239	2.95184
TCACGCTGTGTGAGCA_4	anti-GAD65+	0	1.42805	0	0	0	0	0	0	0	1.75022	0	0.949837	0	0	2.35249	0	0	0.949837	3.9149	0	3.38558
TCACGGGGTCTACACA_4	anti-GAD65+	0	1.44765	0	0	0	0	0	0	0	2.01573	0	0	0.965669	0	2.63994	0	0	0.965669	0	0	3.02133
TCACTCGGTATCACCA_4	anti-GAD65+	0	1.02686	0	0	0	0	0	0	0	0	0	1.52269	1.02686	0	1.52269	0	0	0.639819	4.60987	1.02686	3.11384
TCAGGTATCCTTCACG_4	anti-GAD65+	0	0	0	0	0	0	0	0	0	0	0	0	0	0	0	0	0	0	0.658134	0	0
TCATTGTTCAAAGACA_4	anti-GAD65+	0	0	0	0	0	0	0	0	0	2.56449	0	1.70434	1.38592	0	1.38592	0	0	0	4.60468	0	2.94397
TCCAGAACAAATGAGT_4	anti-GAD65+	0	0.729145	0	0	0	0	0	0	0	1.43982	0	1.66643	0.729145	0	0	0	0	0.729145	3.56518	0	2.54994
TCGCAGGGTAAGATAC_4	anti-GAD65+	0	0	0	0	0	0	0	0	0	2.4074	0	2.4074	0	0	0	0	0	1.10559	3.98055	0	1.10559
TCTACATCATCTGCGG_4	anti-GAD65+	0	0	0	0	0	0	0	0	0	2.60791	0	1.74292	1.98587	0	0	0	0	1.74292	2.60791	0	2.90607
TCTATACCATGAGATA_4	anti-GAD65+	0	2.17667	0	0	0	0	0	0	0	2.93742	0	2.29592	2.40245	0	1.88456	0	0	0	2.99492	0	2.58653
TGATCAGTCAAACGAA_4	anti-GAD65+	0	1.40685	0	0	0	0	0	0	0	0.932772	0	1.40685	3.46044	0	1.72716	0	0	0	1.72716	0	3.24512
TGCTCCAGTCGTCTCT_4	anti-GAD65+	0	0.685682	0	0	0	0	0	0	0	3.12116	0	2.9815	2.06634	0	2.47118	0	0	1.08865	2.18391	0.685682	4.06281
TTACGCCGTTTACTGG_4	anti-GAD65+	0	1.30759	0	0	0	0	0	0	0	2.34568	0	2.0468	0	0	2.46716	0	0	0.853827	1.61857	0	2.34568
TTCTAGTAGTTCTACG_4	anti-GAD65+	0	0	0	0	0	0	0	0	0	3.00995	0	1.52957	1.52957	0	1.22695	0	0	0	3.12224	0	2.65742
TTTGACTTCTTACTGT_4	anti-GAD65+	0	1.86651	0	0	0	0	0	0	0	1.45381	0	2.15778	2.56683	0	0	0	0	0	0.738663	0	2.02271
AACGAAATCCCGATCT_5	lesion_associated	0	0	0	0	0	0	0	0	0	0.977715	0	0	0	0	0	0	0	0	2.65795	0	2.03255
AGACAGGAGATTGAGT_5	lesion_associated	0	0.91054	0	0	0	0	0	0	0	2.1316	0	0	0.91054	0	2.55609	0	0	1.3791	1.93768	0	2.76359
CCTCTAGCACAATGCT_5	lesion_associated	0	0	0	0	0	0	0	0	0	1.21883	0	1.21883	2.09798	0	0	0	0	0	0	0	1.21883
CTACATTTCTCGTGAA_5	lesion_associated	0	0	0	0	0	0	0	0	0	1.88362	0	0	1.88362	0	0	0	0	1.0505	0	0	2.7646
CTACCCACAAGACCGA_5	lesion_associated	0	1.21481	0	0	0	0	0	0	0	2.55321	0	0	2.09298	0	0	0	0	0	0	1.21481	1.21481
GATCATGTCGCAGTCG_5	lesion_associated	0	0	0	0	0	0	0	0	0	2.63712	0	0	0.732888	0	1.44533	0	0	0	1.85714	0	1.15126
GCCAGGTTCTTCGTGC_5	lesion_associated	0	0.707813	0	0	0	0	0	0	0	2.4244	0	1.81608	1.6328	0	2.10497	0	0	1.40821	1.81608	0.707813	2.66613
GCTTTCGAGTTGTAGA_5	lesion_associated	0	1.15893	0	0	0	0	0	0	0	1.15893	0	0	0.73872	0	0.73872	0	0	0.73872	2.38318	0	2.02281
GGGTCTGGTCCTTGTC_5	lesion_associated	0	1.2987	0	0	0	0	0	0	0	3.04376	0	0.846841	2.456	0	0	0	0	0	1.2987	0.846841	2.19651
GTAGCTAAGTACTGGG_5	lesion_associated	0	1.06798	0	0	0	0	0	0	0	1.90635	0	0	1.06798	0	1.06798	0	0	0	0	0	2.90062
GTCAAACAGTTGCGCC_5	lesion_associated	0	1.52754	0	0	0	0	0	0	0	2.46984	0	0	0	0	0	0	0	0	2.3043	0	1.03084
TACCTGCTCCGCAGTG_5	lesion_associated	0	1.32914	0	0	0	0	0	0	0	3.01771	0	1.32914	0	0	2.87168	0	0	1.32914	0	1.32914	2.87168
TAGAGTCAGAGCAACC_5	lesion_associated	0	0.982917	0	0	0	0	0	0	0	0.982917	0	0	0.982917	0	1.46891	0	0	0	0.982917	0	1.46891
TATTTCGCACGGAAGT_5	lesion_associated	0	1.24796	0	0	0	0	0	0	0	1.78616	0	0	1.24796	0	2.76628	0	0	0	3.76619	0	2.39178
TCCTCCCCAGGCATTT_5	lesion_associated	0	1.35749	0	0	0	0	0	0	0	2.26792	0	0	1.67328	0	0	0	0	0	1.91292	0	2.26792
TCGTGGGGTTTGTGGT_5	lesion_associated	0	1.66565	0	0	0	0	0	0	0	3.11109	0	0	0	0	0	0	0	0	3.50159	0	1.66565
TCTCTGGCACGCGTCA_5	lesion_associated	0	1.18752	0	0	0	0	0	0	0	0	0	0	0	0	0	0	0	1.18752	1.18752	0	1.18752
TGATTCTAGTAAACAC_5	lesion_associated	0	1.04593	0	0	0	0	0	0	0	3.29006	0	0	1.04593	0	1.54588	0	0	0	1.87765	0	2.12634
TTACGCCTCAGTCAGT_5	lesion_associated	0	0	0	0	0	0	0	0	0	2.63907	0	0.893824	0.893824	0	0	0	0	0	1.91366	0	0
AAACCCACACAATGAA_6	anti-GAD65+	0	0.8982	0	0	0	0	0	0	0	2.64594	0	2.41469	0.8982	0	1.91997	0	0	0	2.11335	0	2.91572
AACAGGGGTGCTCCGA_6	anti-GAD65+	0	1.81419	0	0	0	0	0	0	0	2.42234	0	2.98732	0	0	0.9977	0	0	1.48706	4.86293	0	2.56374
AAGTCGTTCTACGCGG_6	anti-GAD65+	0	1.57941	0	0	0	0	0	0	0	2.1638	0	1.57941	1.57941	0	1.07365	0	0	1.07365	4.35724	0	2.3637
AATCACGGTGCGAGTA_6	anti-GAD65+	0	0	0	0	0	0	0	0	0	2.06502	0	1.19245	2.52379	0	3.42872	0	0	2.83709	4.39852	1.72104	3.50051
ACAACCATCCTACAAG_6	anti-GAD65+	0	0	0	0	0	0	0	0	0	2.50106	0	2.2729	2.13578	0	1.97681	0	0	0	3.0977	0	2.50106
ACAGAAACACGTGTGC_6	anti-GAD65+	0	0	0	0	0	0	0	0	0	2.91662	0	1.68077	2.02214	0	1.1584	0	0	0	0	0	2.02214
ACCATTTCACCAGCCA_6	anti-GAD65+	0	0	0	0	0	0	0	0	0	2.2634	0	3.17702	0	0	1.66919	0	0	1.66919	3.43898	0	2.73174
ACCGTTCTCAGGTAAA_6	anti-GAD65+	0	0	0	0	0	0	0	0	0	2.95052	0	3.16315	0	0	3.48746	0	0	1.1831	4.46649	0	2.82444
ACCTGAAAGCGTGCTC_6	anti-GAD65+	0	0	0	0	0	0	0	0	0	1.95418	0	1.10505	0	0	1.95418	0	0	0	0	0	3.56472
ACGGAAGTCCAGTGCG_6	anti-GAD65+	0	0	0	0	0	0	0	0	0	2.78415	1.06411	2.78415	1.90133	0	1.56789	0	0	0	3.31693	1.06411	2.51685
ACTACGAAGGTGTGAC_6	anti-GAD65+	0	0	0	0	0	0	0	0	0	3.3722	0	0	2.14062	0	0	0	0	1.55864	1.05646	0	1.89138
ACTCTCGCACTTCAGA_6	anti-GAD65+	0	1.54617	0	0	0	0	0	0	0	2.12667	0	1.04617	3.05936	0	0	0	0	1.54617	0	0	1.04617
AGAGCAGGTCTAACTG_6	anti-GAD65+	0.895535	1.36028	0	0	0	0	0	0	0	0.895535	0	2.53284	2.10939	0	0.895535	0	0	1.36028	0	0	2.64175
AGATAGAAGTATCCTG_6	anti-GAD65+	0	0	0	0	0	0	0	0	0	3.01066	0	1.66565	1.14567	0	1.14567	0	0	2.00601	4.62295	0	3.11109
AGATGAATCCACTGAA_6	anti-GAD65+	0	0	0	0	0	0	0	0	0	2.51441	0	1.56579	2.1486	0	1.56579	0	0	3.31437	4.92226	0	4.12039
AGCTACATCTTCTCAA_6	anti-GAD65+	0	0.971244	0	0	0	0	0	0	0	2.38392	0	1.45453	2.02352	0	0.971244	0	0	0	2.94725	0	1.45453
AGGGAGTAGGACAGTC_6	anti-GAD65+	0	1.65546	0	0	0	0	0	0	0	2.88714	0	0	0.722159	0	3.14572	0	0	1.4295	4.9088	0.722159	3.5212
AGGTCATCAGCACAAG_6	anti-GAD65+	0	0	0	0	0	0	0	0	0	2.68351	0	1.39384	0.922333	0	1.39384	0	0	0.922333	0.922333	0	3.02999
AGTAACCAGCCTGACC_6	anti-GAD65+	0	1.48825	0	0	0	0	0	0	0	2.68903	0	1.48825	2.25899	0	1.81548	0	0	0.998673	2.56516	0	2.06162
AGTGATCCATCCGGCA_6	anti-GAD65+	0	0	0	0	0	0	0	0	0	1.56594	0	0	1.06249	0	2.65711	0	0	1.06249	4.96297	0	3.44353
AGTGCCGAGACTACGG_6	anti-GAD65+	0	0	0	0	0	0	0	0	0	3.42894	0	2.69288	0	0	2.32069	0	0	0	3.89608	0	3.07552
AGTGCCGGTCGTCATA_6	anti-GAD65+	0	0	0	0	0	0	0	0	0	3.02009	0	2.23583	1.88243	0	1.88243	0	0	2.23583	1.33098	0	3.2605
ATCGCCTGTAGACTGG_6	anti-GAD65+	0	0	0	0	0	0	0	0	0	1.32042	0.863942	1.87026	1.63266	0	1.32042	0	0	0	2.86048	0.863942	3.52459
ATGCGATCACCAGTAT_6	anti-GAD65+	0	1.14435	0	0	0	0	0	0	0	2.45976	0	2.00435	1.14435	0	1.14435	0	0	1.14435	4.62104	0	1.14435
ATTATCCAGCTCGGCT_6	anti-GAD65+	0	0	0	0	0	0	0	0	0	1.17841	0	3.05602	1.17841	0	1.17841	0	0	0	3.72535	0	3.40916
ATTTACCTCTCGTGGG_6	anti-GAD65+	0	0	0	0	0	0	0	0	0	2.92925	0	2.355	0.859756	0	2.21654	0	0	0	2.355	0	2.47659
CAATCGAAGATCGGTG_6	anti-GAD65+	0	0	0	0	0	0	0	0	0	3.53117	0	2.28683	2.03245	0	0	0	0	1.16656	0	0	2.03245
CAGGGCTAGAATAGTC_6	anti-GAD65+	0	0	0	0	0	0	0	0	0	2.92925	0	1.31511	2.77186	0	0	0	0	2.05578	2.77186	0	2.585
CATTCATCATGCTGCG_6	anti-GAD65+	0	1.7184	0	0	0	0	0	0	0	2.68967	0	2.06222	2.31759	0	1.7184	0	0	1.19022	3.49739	0	2.06222
CCCTCAATCGTCTACC_6	anti-GAD65+	0	2.04183	0	0	0	0	0	0	0	1.69924	0.750209	1.88513	3.8698	0	1.69924	0	0	1.17399	0.750209	0	0.750209
CCCTCTCAGTGAGGTC_6	anti-GAD65+	0	0	0	0	0	0	0	0	0	2.45042	0	3.19069	0	0	1.99551	0	0	2.76194	1.1374	0	3.48981
CCGAACGGTGCATTAC_6	anti-GAD65+	0	0.684852	0	0	0	0	0	0	0	2.87464	0	2.81754	0	0	2.2876	0	0	1.08754	3.69732	0.684852	3.11956
CCGATCTCAGGCACAA_6	anti-GAD65+	0	2.11788	0	0	0	0	0	0	0	3.2339	0	2.89397	0	0	3.2339	0	0	1.23484	4.16486	0	2.11788
CCTAACCGTTGAGAGC_6	anti-GAD65+	0	0	0	0	0	0	0	0	0	1.85578	0	2.6095	1.85578	0	1.52557	0	0	0	4.49027	1.02922	2.94385
CCTCTAGAGGGTGAGG_6	anti-GAD65+	0	0	0	0	0	0	0	0	0	2.11694	0	0.900622	2.11694	0	2.11694	0	0	0	0	0	3.54403
CCTGCATAGCACACCC_6	anti-GAD65+	0	0	0	0	0	0	0	0	0	1.86233	0	1.53165	0	0	1.53165	0	0	0	2.11041	1.03422	2.47464
CGATGGCTCTTGGATG_6	anti-GAD65+	0	0	0	0	0	0	0	0	0	1.88893	0	2.04572	2.18123	0	1.17709	0	0	1.47416	4.73943	0	1.7029
CGCCATTGTACAAGTA_6	anti-GAD65+	0	0	0	0	0	0	0	0	0	1.59613	0	0	0	0	1.83182	0	0	0	1.28719	0	3.09017
CGGCAGTGTGACTAAA_6	anti-GAD65+	0	0.851587	0	0	0	0	0	0	0	3.11324	0.851587	1.30474	1.61544	0	2.20389	0	0	1.30474	4.07354	0	3.72088
CGTGCTTAGTGCTCAT_6	anti-GAD65+	0	0	0	0	0	0	0	0	0	1.34058	0.879891	2.71512	2.61708	0	2.38642	0	0	2.61708	2.38642	0.879891	2.80439
CGTTCTGAGTCGAAGC_6	anti-GAD65+	0	0	0	0	0	0	0	0	0	1.75859	0	2.56576	1.75859	0	1.75859	0	0	1.2244	3.47282	0	3.39536
CTCCGATTCTAGTGAC_6	anti-GAD65+	0	1.18768	0	0	0	0	0	0	0	3.16946	0	2.51748	2.05903	0	1.7154	0	0	1.18768	2.68627	0	1.18768
CTGCATCCAACAGATA_6	anti-GAD65+	0	1.07606	0	0	0	0	0	0	0	2.91224	0	1.07606	0	0	1.91683	0	0	0	1.07606	0	1.07606
CTGCCATTCCCAGGCA_6	anti-GAD65+	0	0	0	0	0	0	0	0	0	2.39517	0	1.69215	0	0	0.745639	0	0	2.28872	3.73739	0	2.80391
CTTCTCTCAAATTAGG_6	anti-GAD65+	0	0	0	0	0	0	0	0	0	2.13124	0	0	2.33036	0	2.13124	0	0	0	0	0	3.29541
GAAGGGTCAAAGACTA_6	anti-GAD65+	0	0	0	0	0	0	0	0	0	2.61505	0	2.15184	3.27093	0	1.26231	0	0	0	3.9449	0	1.80289
GAATCACAGGATACAT_6	anti-GAD65+	0	0.578002	0	0	0	0	0	0	0	2.90221	0.578002	1.20819	1.86831	0	3.09679	0	0	2.08471	1.59176	1.59176	3.31796
GACGTTATCCGCGGAT_6	anti-GAD65+	0	0	0	0	0	0	0	0	0	1.62421	0	1.86137	1.86137	0	1.62421	0	0	0	0.857874	0	2.4736
GACTATGGTGCATTAC_6	anti-GAD65+	0	0	0	0	0	0	0	0	0	2.26171	0	1.96606	1.54447	0	1.54447	0	0	1.54447	4.69234	1.2404	1.2404
GAGAAATGTCTTGGTA_6	anti-GAD65+	0	0.522897	0	0	0	0	0	0	0	2.22385	0	2.77956	1.87107	0	1.63344	0	0	1.32112	3.86514	1.63344	3.46295
GAGCTGCCAAAGGAGA_6	anti-GAD65+	0	0	0	0	0	0	0	0	0	3.11919	0	2.54922	2.92829	0	1.08728	0	0	1.59582	3.41749	0	2.69214
GATGCTAAGGCACCAA_6	anti-GAD65+	0	1.05353	0	0	0	0	0	0	0	2.76896	0	1.88757	0	0	0	0	0	1.55509	0	0	0
GATGTTGTCCACAAGT_6	anti-GAD65+	0	0	0	0	0	0	0	0.742105	0	2.38905	0	2.02843	1.45886	0	0.742105	0	0	1.16337	4.02567	0.742105	2.4852
GCACGTGAGCAAATGT_6	anti-GAD65+	0	0	0	0	0	0	0	0	0	3.65348	1.09173	2.5554	1.09173	0	0	0	0	0	0	0	1.60117
GCCAACGCACTTTATC_6	anti-GAD65+	0	0.780449	0	0	0	0	0	0	0	2.63956	0	1.2134	2.22756	0	2.63956	0	0	0.780449	1.2134	1.74568	3.49427
GCCATTCGTTTCACTT_6	anti-GAD65+	0	0	0	0	0	0	0	0	0	0	0	1.40095	0	0	1.40095	0	0	0	0	0	3.40322
GCCTGTTTCGGCGATC_6	anti-GAD65+	0	1.10899	0	0	0	0	0	0	0	2.57928	0	0	3.23378	0	1.95923	0	0	2.21103	2.84783	0	1.95923
GCGTTTCTCTGTTGGA_6	anti-GAD65+	0	0	0	0	0	0	0	0	0	1.34781	0	2.72425	0	0	1.6627	0	0	0	3.90062	0	2.89558
GCTACAACAGACAATA_6	anti-GAD65+	0	0	0	0	0	0	0	0	0	2.56218	0	2.9416	0	0	2.39517	0	0	1.09662	2.39517	0	3.13263
GGGAAGTCACCATTCC_6	anti-GAD65+	0	0	0	0	0	0	0	0	0	2.94419	0	2.46786	2.84466	0	1.02945	0	0	1.85608	3.19433	0	1.52585
GGGAGTAGTAAGAACT_6	anti-GAD65+	0	1.88047	0	0	0	0	0	0	0	2.97154	0	1.04809	1.88047	0	2.12928	0	0	1.04809	4.51915	1.04809	3.22201
GGTAATCCAATCGCCG_6	anti-GAD65+	0	1.37533	0	0	0	0	0	0	0	2.12716	0	1.69278	1.93337	0	1.37533	0	0	0	2.55144	0	1.69278
GTAAGTCAGACATATG_6	anti-GAD65+	0	0.986068	0	0	0	0	0	0	0	1.79874	0	0	0	0	2.96977	0	0	1.79874	0	0	3.87243
GTAGTACCAGCACACC_6	anti-GAD65+	0	0.786977	0	0	0	0	0	0	0	2.10175	0	0	0	0	0.786977	0	0	0	0.786977	0	2.23828
GTCGTAAAGCGTGTCC_6	anti-GAD65+	0	0	0	0	0	0	0	0	0	1.42194	0	0	0.944907	0	0.944907	0	0	0.944907	5.22031	0	2.81695
GTCGTTCAGCCTATTG_6	anti-GAD65+	0	1.45553	0	0	0	0	0	0	0	3.03113	0	2.52602	0	0	0.97206	0	0	0.97206	3.36514	0	0.97206
GTGACGCGTTTCACTT_6	anti-GAD65+	0	0.977095	0	0	0	0	0	0	0	2.03168	0	0	3.03883	0	0.977095	0	0	0	4.50494	1.78678	2.53347
GTGAGTTAGAGTATAC_6	anti-GAD65+	0	1.09795	0	0	0	0	0	0	0	2.56403	0	2.83227	2.19634	0	2.19634	0	0	0	2.56403	0	2.56403
GTGATGTCACTGAATC_6	anti-GAD65+	0	0	0	0	0	0	0	0	0	2.99472	0	2.09401	1.21565	0	0	0	0	1.74832	2.55431	0	2.09401
GTGCTTCGTGCACAAG_6	anti-GAD65+	0	0	0	0	0	0	0	0	0	0	0	0.970429	1.77787	0	0.970429	0	0	0	2.02238	0	1.45352
GTTACGATCAACGTGT_6	anti-GAD65+	0	1.66489	0	0	0	0	0	0.887219	0	0	0	1.90412	1.90412	0	0.887219	0	0	2.25865	0	0	2.39777
GTTGTCCAGTTTGCTG_6	anti-GAD65+	0	0	0	0	0	0	0	0	0	2.4489	0	2.1464	1.95206	0	0.920602	0	0	1.39168	3.8025	0	1.95206
TAATTCCCAATCTCGA_6	anti-GAD65+	0	1.08235	0	0	0	0	0	0	0	1.58989	1.08235	1.58989	0	0	2.17548	0	0	1.08235	1.08235	0	3.19537
TACAGGTAGGCAGTCA_6	anti-GAD65+	0	0	0	0	0	0	0	0	0	0	0	0	1.11158	0	1.62498	0	0	1.96255	0	0	2.58286
TAGCACATCTGTAACG_6	anti-GAD65+	0	0	0	0	0	0	0	0	0	3.29362	0	2.93566	0.963659	0	1.7688	0	0	0.963659	2.37282	0	1.7688
TATCTGTTCGGCATCG_6	anti-GAD65+	0	0	0	0	0	0	0	0	0	2.04251	0	0	0	0	0	0	0	0	0	1.17453	1.69988
TCACTCGCAACGTAAA_6	anti-GAD65+	0	0	0	0	0	0	0	0	0	2.20293	0	0	0.959467	0	1.43998	0	0	1.43998	3.93025	0.959467	2.63063
TCCTAATTCAGACTGT_6	anti-GAD65+	0	0	0	0	0	0	0	0	0	2.08327	0	1.20704	0.775549	0	1.50748	0	0	1.73821	0	0	1.73821
TCGACGGGTACCTATG_6	anti-GAD65+	0	0	0	0	0	0	0	0	0	2.90655	0	2.26662	0	0	0	0	0	1.67211	3.73939	0	2.46882
TCGGGACTCAGTGGGA_6	anti-GAD65+	0	0	0	0	0	0	0	0	0	0	0	0	1.12625	0	0	0	0	0	0	0	0.87103
TCGTGCTAGAGCTGCA_6	anti-GAD65+	0	0	0	0	0	0	0	1.22661	0	2.36448	0	2.88298	0	0	0	0	0	1.22661	3.79264	0	2.36448
TCTAACTTCCAAGGGA_6	anti-GAD65+	0	1.84291	0	0	0	0	0	0	0	2.03387	0	1.29677	0.845322	0	1.60667	0	0	0.845322	2.65937	0	2.56176
TCTCTGGTCACTTGTT_6	anti-GAD65+	0	0	0	0	0	0	0	0	0	2.49924	0	0.874071	2.37737	0	0.874071	0	0	1.64672	4.13441	0	2.79503
TGGAGGAAGGTAGTCG_6	anti-GAD65+	0	0	0	0	0	0	0	0	0	2.10028	0	1.22068	0	0	1.75423	0	0	1.75423	4.21812	0	2.5609
TGGAGGATCCCGAATA_6	anti-GAD65+	0	1.14831	0	0	0	0	0	0	0	2.26295	0	2.00936	1.66878	0	1.14831	0	0	1.66878	4.85217	0	0
TGTGAGTAGTGGATTA_6	anti-GAD65+	0	1.42649	0	0	0	0	0	0	0	0.948575	0	1.99172	1.74852	0	0.948575	0	0	0.948575	3.43587	0	1.74852
TTACCGCTCGAAGTGG_6	anti-GAD65+	0	1.70458	0	0	0	0	0	0	0	0	0	0.916171	2.44216	0	0.916171	0	0	1.38614	0	0	2.13989
TTAGTCTCAGCTGTGC_6	anti-GAD65+	0	0.783602	0	0	0	0	0	0	0	0.783602	0	0	1.21749	0	3.16114	0	0	1.21749	0	1.21749	3.25718
TTCCAATCACATTCGA_6	anti-GAD65+	0	1.06138	0	0	0	0	0	0	0	0	0	3.08163	1.06138	0	1.89778	0	0	0	0	0	3.08163
TTGGATGTCCCTCTAG_6	anti-GAD65+	0	0	0	0	0	0	0	0	0	1.94292	0	1.38368	0	0	0.914196	0	0	0	0	0	1.38368
TTTCATGGTGGTCTAT_6	anti-GAD65+	0	1.13942	0	0	0	0	0	0	0	0	0	0	0	0	0	0	0	0	0	1.13942	2.76472
TTTCCTCCACACGGAA_6	anti-GAD65+	0	1.01633	0	0	0	0	0	0	0	0.632082	0	3.21089	1.97	0	1.50986	0	0	1.01633	3.86537	0	2.52251
AAAGGATGTTGCACGC_7	lesion_associated	0	2.22692	0	0	0	0	0	0	0	2.97606	0	3.52886	0	0	1.63621	0	0	1.12097	0	0	3.25091
AACACACTCTCCACTG_7	lesion_associated	0	0.723769	0	0	0	0	0	0	0.425984	2.62077	0.425984	2.49758	1.29623	0	2.58137	0	0	1.13924	2.45289	0.952926	3.40818
AACCAACCACTGAATC_7	lesion_associated	0	0.857093	0	0	0	0	0	0	0	2.35081	0.517692	1.74869	0	0	0.857093	0	0	0.857093	0	0.857093	2.80925
AACCAACGTAGGTCAG_7	lesion_associated	0	1.74137	0	0	0	0	0	0	0	2.48313	0	1.41991	0.943276	0	0	0	0	1.41991	3.83909	0	2.48313
AACCATGGTTATGGTC_7	lesion_associated	0	1.36787	0	0	0	0	0	0	0	2.54222	0	2.83898	0.901577	0	2.28043	0	0	0	3.06753	0	2.7495
AACGTCAGTACCTAAC_7	lesion_associated	0	0	0	0	0	0	0	0	0	2.96204	0	3.23671	2.12046	0	1.54062	0	0	0	0	0	1.96185
AAGCCATTCTGCATAG_7	lesion_associated	0	0.940531	0	0	0	0	0	0	0.329545	2.44574	0	2.26045	1.08237	0	1.92498	0	0	0.940531	0.775191	0.329545	2.73712
AATCGACTCCTAAACG_7	lesion_associated	0	0	0	0	0	0	0	0	0	2.18121	0	2.54831	1.59503	0	1.93047	0	0	1.08662	0	0	1.59503
AATGACCTCCACTTTA_7	lesion_associated	0	1.28826	0	0	0	0	0	0	0	3.1382	0.422186	3.16072	0.422186	0	1.42353	0	0	1.13178	1.64911	0.422186	2.12275
ACCGTTCGTCTGTGGC_7	lesion_associated	0	1.49047	0	0	0	0	0	0	0	3.26655	0	2.19997	0	0	1.90687	0	0	0	0	0	1.49047
ACTCCCACACAAAGCG_7	lesion_associated	0	0	0	0	0	0	0	0	0	3.23923	0	3.23923	1.65375	0	2.15267	0	0	1.26298	1.26298	0.612646	3.52539
ACTTCGCTCGGTAGAG_7	lesion_associated	0	0.715204	0	0	0	0	0	0	0.715204	3.21991	0	2.81355	1.6445	0	1.4192	0	0	0.715204	0	0	2.98583
AGAACAAGTCTCGCGA_7	lesion_associated	0	0.933614	0	0	0	0	0	0	0	2.59148	0.933614	3.46178	0.933614	0	2.97166	0	0	1.4079	0	0.933614	2.88929
AGAACAAGTCTTGAAC_7	lesion_associated	0	0.949416	0	0	0	0	0	0	0	1.54681	0	1.65337	0.424003	0	0	0	0	0.720827	0.424003	0.424003	0.949416
AGAGCCCCATTGACTG_7	lesion_associated	0	2.05998	0	0	0	0	0	0	0	2.89671	0	3.14626	0.997483	0	0	0	0	0.997483	1.4868	0	0.997483
AGATCGTTCGGCCCAA_7	lesion_associated	0	1.59566	0	0	0	0	0	0	0	4.06058	0	2.54904	0	0	1.59566	0	0	0	0	0	1.93114
AGCTACACAAGACCTT_7	lesion_associated	0	1.24417	0	0	0	0	0	0	0	2.59154	0	0.804253	1.78173	0	2.12944	0	0	1.24417	2.38694	0	3.42233
AGGACTTCATGTTTGG_7	lesion_associated	0	0.795016	0	0	0	0	0	0	0	3.2773	0	2.25143	1.9562	0	0	0	0	0.795016	0	0	1.76779
AGGACTTGTAACGGTG_7	lesion_associated	0	0.833299	0	0	0	0	0	0	0.833299	2.95556	0	2.7285	0	0	0	0	0	0	0.833299	0	1.28143
AGGGAGTAGTCGTCTA_7	lesion_associated	0	0.689715	0	0	0	0	0	0	0	1.78603	0	2.2964	0.689715	0	1.38114	0	0	1.38114	0	1.38114	3.21228
AGGTCATTCAGCCCAG_7	lesion_associated	0	0.822848	0	0	0	0	0	0	0	3.34832	0	2.575	0	0	1.99943	0	0	2.08236	1.07003	1.99943	3.25428
AGTACCAAGAGTCCGA_7	lesion_associated	0	0.767235	0	0	0	0	0	0	0	3.63552	1.19622	3.18122	0.767235	0	2.6168	0	0	0.767235	1.49546	0	2.52877
AGTAGCTTCCATACAG_7	lesion_associated	0	1.96765	0	0	0	0	0	0	0	2.3254	0	0	0	0	0	0	0	1.96765	0	0	1.40534
ATATCCTGTCTTTCAT_7	lesion_associated	0	0.888987	0	0	0	0	0	0	0	2.26135	0.888987	0.888987	0.888987	0.888987	0.888987	0	0	0	0	0	2.4005
ATCGATGCAAAGCTCT_7	lesion_associated	0	0.924071	0	0	0	0	0	0	0	2.8744	0	2.45416	1.39601	0	0	0	0	0.924071	0	0	2.57689
ATCGTAGCACTCTCGT_7	lesion_associated	0	1.42063	0	0	0	0	0	0	0	1.98505	0	1.98505	1.42063	0	3.13454	0	0	1.42063	3.26261	0	3.73329
ATTCCCGTCTAGAACC_7	lesion_associated	0	2.45787	0	0	0	0	0	0	0	2.09433	0	2.09433	0	0	2.83439	0	0	0	0	0	2.72392
ATTCCTAAGACGCCCT_7	lesion_associated	0	0.52673	0	0	0	0	0	0	0	2.60128	0	1.97969	1.97969	0	1.4967	0	0	1.641	1.4967	0	2.07114
ATTTCACAGCCAGTAG_7	lesion_associated	0	1.05805	0	0	0	0	0	0	0	2.77546	0	2.8863	1.56057	0	1.05805	0	0	0	1.05805	0	3.30801
CAATCGAGTGAATGAT_7	lesion_associated	0	0.827676	0	0	0	0	0	0	0	3.33391	0	2.30418	1.27424	0	0	0	0	0	3.07306	0	1.58186
CACGTTCGTGATATAG_7	lesion_associated	0	0	0	0	0	0	0	0	0	0	0	1.9629	1.11185	0	1.11185	0	0	1.11185	0	0	2.41591
CAGCAATAGTCCCGAC_7	lesion_associated	0	1.8992	0	0	0	0	0	0	0	1.8992	0	3.21319	1.8992	0	0	0	0	0	0.758984	0	1.71279
CATCGTCGTATCAGCT_7	lesion_associated	0	0	0	0	0	0	0	0	0	2.27183	0	1.00775	0	0	0	0	0	1.00775	0	0	2.8127
CATCGTCTCTTGAGCA_7	lesion_associated	0	0	0	0	0	0	0	0	0.830368	3.33852	0	2.72365	2.30848	0	1.58566	0	0	0	1.27769	0	3.13553
CATGAGTAGCCACTCG_7	lesion_associated	0	1.31581	0	0	0	0	0	0	0	0.860306	0	0	2.05661	0	2.21739	0	0	0	0	0	1.86494
CATTGTTCATCTTCGC_7	lesion_associated	0	0	0	0	0	0	0	0	0	2.4793	0	0.795149	0	0	1.53564	0	0	0.795149	0	0	1.23243
CCATAAGGTCCAATCA_7	lesion_associated	0	1.10749	0	0	0	0	0	0	0	3.41405	0	2.78505	0.699813	0	1.10749	0	0	1.10749	0	0	3.05718
CCTAACCCACCTTCGT_7	lesion_associated	0	1.19901	0	0	0	0	0	0	0	3.08427	0.456922	2.20925	0.456922	0	1.82662	0	0	0.769373	2.20925	0	2.32896
CCTATCGAGGGTACAC_7	lesion_associated	0	2.20079	0	0	0	0	0	0	0	2.92695	0	2.62839	2.20079	0	0.95798	0	0	1.43814	0	0	2.73812
CCTCAACCAGCTCATA_7	lesion_associated	0	1.48905	0	0	0	0	0	0	0	2.34569	0	2.06252	0.999323	0	1.48905	0	0	1.66603	4.09796	0.999323	2.34569
CCTCTAGTCGTGGACC_7	lesion_associated	0	1.52178	0	0	0	0	0	0	0	2.29767	1.02611	2.29767	0	0	1.52178	0	0	0	1.02611	1.02611	2.60501
CGAATTGAGATTTGCC_7	lesion_associated	0	0.561497	0	0	0	0	0	0	0	2.72868	1.56161	2.72868	0.918924	0	2.05151	0	0	1.56161	0	0.561497	3.38863
CGAGGAAAGACGCATG_7	lesion_associated	0	0.863863	0	0	0	0	0	0	0	3.39513	0	0.863863	2.06198	0	2.59157	0	0	0	0	0	2.77853
CGATCGGCACTACTTT_7	lesion_associated	0	0	0	0	0	0	0	0	0	1.84269	0	1.01927	1.97395	0	2.08997	0	0	0	2.59512	0.634237	2.88066
CGCCATTCAATGCAGG_7	lesion_associated	0	0.956004	0	0	0	0	0	0	0	3.1535	1.43569	2.00217	0.956004	0	0.956004	0	0	0.956004	0	0	2.62541
CGGAACCAGTGGTGGT_7	lesion_associated	0	1.13082	0	0	0	0	0	0	0	3.41361	0	2.9899	0	0	1.42246	0	0	0.7174	0	0	2.52893
CGGGCATCACATCCCT_7	lesion_associated	0	1.41047	0	0	0	0	0	0	0	3.24972	1.05038	3.2254	0.8061	0	1.88346	0	0	0	1.24655	1.24655	3.12172
CGGTCAGAGGGACACT_7	lesion_associated	0	0.836697	0	0	0	0	0	0	0	3.02679	0	2.18069	0	0	2.18069	0	0	0	0.836697	0	2.89112
CGTGCTTGTTTGTTGG_7	lesion_associated	0	1.73583	0	0	0	0	0	0	0	2.17354	0	2.17354	0.939177	0	0.939177	0	0	1.41482	0	1.41482	2.59995
CTAACCCTCAAACCTG_7	lesion_associated	0	0.932842	0	0	0	0	0	0	0	3.79669	0.326011	2.24913	1.49714	0	1.57987	0	0	0.571466	1.40694	0.571466	2.39982
CTAGGTAGTTACGATC_7	lesion_associated	0	0	0	0	0	0	0	0	0	2.80245	0	1.69089	1.16694	0	0.744825	0	0	0.744825	0.744825	0	2.86739
CTCAGTCCATATTCGG_7	lesion_associated	0	1.96311	0	0	0	0	0	0	0	2.12175	0	0	0.799438	0	2.25864	0	0	0.799438	0	0	3.18889
CTCCAACCAAGCAGGT_7	lesion_associated	0	0	0	0	0	0	0	0	0	2.98474	0	3.21881	1.82729	0	2.23508	0	0	0	1.41833	0	2.34091
CTCCCAATCTACTGAG_7	lesion_associated	0	1.11192	0	0	0	0	0	0	0	2.72663	0	2.79125	2.09687	0	1.40125	0	0	0	0	0.703145	2.79125
CTCTCGAAGATTAGAC_7	lesion_associated	0	1.2195	0	0	0	0	0	0	0.785156	2.35537	0.785156	2.35537	1.52132	0	1.52132	0	0	0.785156	0.785156	0	3.72698
CTCTGGTCAGCACACC_7	lesion_associated	0	1.75038	0	0	0	0	0	0	0	1.2174	0	2.55661	1.93817	0	0.783537	0	0	0.783537	0	0.783537	2.23264
CTGGCAGAGGGCTGAT_7	lesion_associated	0	0.886967	0	0	0	0	0	0	0	2.09664	0	2.81573	0	0	0	0	0	0	0	0	1.66454
CTGGCAGGTATGATCC_7	lesion_associated	0	1.0327	0	0	0	0	0	0	0	3.12253	0	3.4578	1.0327	0	1.86034	0	0	1.52981	1.0327	0	3.61558
CTTACCGAGCATTTCG_7	lesion_associated	0	0.699813	0	0	0	0	0	0	0	1.80284	0	1.10749	0	0	1.10749	0	0	0	0	0	1.62008
CTTCTCTAGTACAGCG_7	lesion_associated	0	0.980829	0	0	0	0	0	0	0	2.23359	0	0.980829	0.980829	0	2.03688	0	0	0	0	0	2.77259
CTTTCGGGTGTAACGG_7	lesion_associated	0	0.726433	0	0	0	0	0	0	0	2.89498	0.726433	2.45761	2.13698	0	1.43582	0	0	1.14275	0	0	2.89498
GACCCAGAGCGTCTCG_7	lesion_associated	0	0	0	0	0	0	0	0	0	2.69792	1.19638	2.77277	2.43244	0	2.20591	0	0	0.767358	1.49564	0.767358	3.80343
GACGCTGCATGTGGCC_7	lesion_associated	0	1.00248	0	0	0	0	0	0	0	3.15382	0	2.06688	1.00248	0	2.75129	0	0	2.3502	1.67008	0	3.6842
GACTATGGTCAGCTTA_7	lesion_associated	0	0.791832	0	0	0	0	0	0	0	3.61693	0	0.791832	1.22814	0	1.22814	0	0	1.22814	0.791832	0.791832	2.24623
GACTTCCTCGAAGTGG_7	lesion_associated	0	1.29909	0	0	0	0	0	0	0	3.10583	0	3.36704	0.847146	0	1.60922	0	0	1.29909	2.03665	0.847146	3.10583
GAGACCCGTCCATACA_7	lesion_associated	0	0.93568	0	0	0	0	0	0	0	1.9735	0	1.41047	1.41047	0	1.41047	0	0	0.93568	1.9735	1.41047	0.93568
GAGAGGTGTAACGGTG_7	lesion_associated	0	1.06748	0	0	0	0	0	0	0	2.52158	1.06748	2.8999	0	0	2.8999	0	0	2.52158	1.9057	0	2.66418
GAGCTGCTCGAGTACT_7	lesion_associated	0	1.15355	0	0	0	0	0	0	0	3.37426	0.734633	1.44789	1.15355	0	1.85998	0	0	0	2.84901	0	1.44789
GAGTCATAGGGCAGTT_7	lesion_associated	0	0.682374	0	0	0	0	0	0	0	2.97516	0	2.75229	1.37009	0	2.28311	0	0	2.28311	0	1.37009	2.46507
GAGTTTGTCCTGGGAC_7	lesion_associated	0	1.0137	0	0	0	0	0	0	0	2.18616	0.630147	2.08232	1.50664	0	1.96644	0	0	1.83535	1.29024	0	3.20692
GATGCTAAGTGGACTG_7	lesion_associated	0	0.844337	0	0	0	0	0	0	0	2.90382	0	3.18687	0.508754	0	1.84146	0	0	0	0.508754	1.46235	2.74668
GCAACATAGTTGCTGT_7	lesion_associated	0	1.28568	0	0	0	0	0	0	0	3.08817	0	1.59446	0.836623	0	2.02059	0	0	0	0	0	2.54765
GCACGGTCACCGTCGA_7	lesion_associated	0	1.84736	0	0	0	0	0	0	0	3.15447	0	2.4584	1.84736	0	1.14333	0	0	0	0	0.726874	1.43647
GCACGGTCAGTGCCTG_7	lesion_associated	0	0	0	0	0	0	0	0	0	2.74604	0	1.2326	0	0	3.01755	0	0	1.7682	0	1.2326	2.89098
GCAGTTATCGACATAC_7	lesion_associated	0	1.2195	0	0	0	0	0	0	0	2.55936	0	2.64761	1.94072	0	1.2195	0	0	0.785156	0	0.785156	2.64761
GCCAACGAGGGTTTCT_7	lesion_associated	0	1.39407	0	0	0	0	0	0	0	2.14921	0	2.31191	2.31191	0	1.71323	0	0	0	0.922516	0	3.53641
GCCAACGTCAACCTCC_7	lesion_associated	0	0	0	0	0	0	0	0	0	2.98494	0	2.3411	0	0	0	0	0	0	0	0	2.98494
GCCAGCAGTTGGGTAG_7	lesion_associated	0	0	0	0	0	0	0	0	0	3.23224	0	2.49006	1.16702	0	0	0	0	0	0	0	2.28743
GCGGAAAAGACGTCGA_7	lesion_associated	0	1.46557	0	0	0	0	0	0	0	2.03601	0	2.39699	2.53805	0	1.79093	0	0	1.79093	2.03601	0	2.66166
GCGTTTCGTTTCGTGA_7	lesion_associated	0	0.920057	0	0	0	0	0	0	0	2.57074	0.920057	2.77847	1.95129	0	0.920057	0	0	0	1.95129	1.391	3.02639
GCTACCTTCTCGTCAC_7	lesion_associated	0	1.28757	0	0	0	0	0	0	0	2.64759	0	2.44199	0	0	1.83226	0	0	0	0.838109	0	2.02287
GCTCAAATCGCGCTGA_7	lesion_associated	0	0.591221	0	0	0	0	0	0	0	2.97259	0	2.50852	0.960263	0	0.960263	0	0	1.76424	0.591221	0.960263	2.79225
GCTGAATCACCGGAAA_7	lesion_associated	0	1.55982	0	0	0	0	0	0	0	3.23581	0	2.14194	1.89266	0	1.05744	0	0	0	0	0	2.88541
GCTTTCGCACAGAAGC_7	lesion_associated	0	1.34017	0	0	0	0	0	0	0	2.24697	0	2.50787	1.34017	0	0	0	0	0.879561	1.89302	0	2.3859
GGAGATGCAATAGTCC_7	lesion_associated	0	0	0	0	0	0	0	0	0	3.3575	0	1.37869	1.93722	0	1.09186	0	0	0	0	0.688086	2.29346
GGATGTTGTTTACTTC_7	lesion_associated	0	1.11529	0	0	0	0	0	0	0	2.58796	0	1.81256	0	0	1.81256	0	0	1.11529	0.705679	0	1.62941
GGCACGTAGTCCTGCG_7	lesion_associated	0	1.38727	0	0	0	0	0	0	0	3.15825	0	2.30376	0	0	1.94703	0	0	1.38727	1.70581	0	1.94703
GGCTTTCCAGTAGGAC_7	lesion_associated	0	0.903407	0	0	0	0	0	0	0	2.42268	0	2.99992	1.92745	0	0	0	0	0	0	0	3.19818
GGGAGATCAGACGCTC_7	lesion_associated	0	0	0	0	0	0	0	0	0	2.03698	0	0	0	0	0	0	0	1.46642	0	1.17015	2.73735
GGGAGATGTCCTCCAT_7	lesion_associated	0	1.07011	0	0	0	0	0	0	0	2.73228	0.671849	3.29072	0.671849	0	2.59914	0	0	2.15904	3.04998	1.07011	3.59568
GGGAGATTCGAGAAAT_7	lesion_associated	0	2.1316	0	0	0	0	0	0	0	2.85315	0.91054	0.91054	1.3791	0	1.93768	0	0	0	4.07653	0	3.60157
GGGAGTATCCTGTAAG_7	lesion_associated	0	0.559113	0	0	0	0	0	0	0	3.08992	0.915586	2.67306	0.915586	0	2.04667	0	0	0	0.559113	0.915586	3.01931
GGGCTCATCAACCTCC_7	lesion_associated	0	2.05915	0	0	0	0	0	0	0	2.92245	0.681601	2.05915	2.1766	0	3.06888	0	0	0.681601	0	0	3.66624
GGGTAGATCCAGGACC_7	lesion_associated	0	1.17756	0	0	0	0	0	0	0	3.10643	0.752932	2.30116	2.59192	0.752932	2.88191	0	0	0	0	0	2.94294
GGGTCTGGTCCGGCAT_7	lesion_associated	0	0.857093	0	0	0	0	0	0	0	3.62754	0	1.62312	0	0.857093	1.31173	0	0	1.62312	0	0	2.05175
GGTGTCGGTGGTTTGT_7	lesion_associated	0	1.05159	0	0	0	0	0	0	0	1.05159	0	1.88504	1.05159	0	1.05159	0	0	0	0	1.05159	2.13402
GGTGTTAAGGAACGAA_7	lesion_associated	0	0	0	0	0	0	0	0	0	2.85752	0	2.85752	0.816667	0	2.51499	0	0	0	0	0	3.05434
GTACAACTCTCGTCAC_7	lesion_associated	0	0	0	0	0	0	0	0	0	2.06613	0	3.12814	0.765016	0	2.52495	0	0	0	1.19333	0	2.20201
GTAGAAAAGTGGTGGT_7	lesion_associated	0	1.69678	0	0	0	0	0	0	0	2.9352	0	2.49657	2.0392	0	2.49657	0	0	0	0	1.17191	2.0392
GTCACGGTCGTGGGTC_7	lesion_associated	0	0	0	0	0	0	0	0	0	1.60476	0	2.55955	0.843959	0	2.45139	0	0	1.29503	0	0.843959	3.64062
GTCATTTCACAGAGAC_7	lesion_associated	0	1.70575	0	0	0	0	0	0	0	3.15817	0	3.48243	2.04876	0	2.67529	0	0	0	0	0	2.81955
GTCGTAACATGGGTTT_7	lesion_associated	0	0	0	0	0	0	0	0	0	1.95069	0	3.54927	1.53042	0	2.3659	0	0	0	4.29596	0	1.53042
GTCTACCGTTGCATTG_7	lesion_associated	0	1.48649	0	0.761045	0	0	0	0	0	2.89634	0	2.1954	1.48649	0	2.6869	0	0	0.761045	0	1.18815	2.83128
GTCTAGAAGCAGCAGT_7	lesion_associated	0	1.21066	0	0	0	0	0	0	0	1.21066	0	2.86163	1.74247	0	1.21066	0	0	0	0	0	2.54777
GTCTAGACACGTAGAG_7	lesion_associated	0	1.824	0	0	0	0	0	0	0	1.49614	0	2.9081	1.00511	0	3.90201	0	0	1.49614	0	1.00511	3.52376
GTCTAGATCACACCCT_7	lesion_associated	0	0.6991	0	0	0	0	0	0	0	2.49579	0	3.34365	1.39521	0	1.61895	0	0	0	0.6991	0	2.49579
GTCTCACAGTCAATCC_7	lesion_associated	0	1.46878	0	0	0	0	0	0	0	0.982813	0	2.5419	1.46878	0	2.03964	0	0	0.982813	0.982813	0.982813	2.87467
GTGAGGACATAAGCGG_7	lesion_associated	0	0.862357	0	0	0	0	0	0	0	3.0695	0.862357	3.13113	2.05971	0	2.22055	0	0	2.05971	0	1.31841	2.68699
GTGGTTACAGTGGCTC_7	lesion_associated	0	1.07657	0	0	0	0	0	0	0	2.5343	0	1.07657	1.07657	0	1.91749	0	0	1.58293	2.67706	0	3.40184
GTGTGATTCCTAGCGG_7	lesion_associated	0	1.72207	0	0	0	0	0	0	0	2.52495	0.765016	2.20201	1.90882	0	2.76867	0	0	3.02206	0	1.19333	3.46648
GTTCGCTAGCCGCTTG_7	lesion_associated	0	0.815893	0	0	0	0	0	0	0	2.92621	0	3.16554	1.56519	0	2.99162	0	0	1.25914	4.46316	0	1.56519
GTTGCGGTCGGCAGTC_7	lesion_associated	0	1.76058	0	0	0	0	0	0	0	3.00881	0	2.24365	1.94873	0	0.790251	0	0	0	0.790251	0	1.52863
TAACGACGTGGTCTAT_7	lesion_associated	0	1.24391	0	0	0	0	0	0	0	2.85996	0.973083	2.02609	0.973083	0	1.4568	0	0	0.600508	2.22251	0	2.99223
TATACCTGTATTCCGA_7	lesion_associated	0	2.1779	0	0	0	0	0	0	0	2.37813	0	2.37813	1.08416	0	1.59207	0	0	1.08416	1.92729	0	1.08416
TATTCCACAGACTCTA_7	lesion_associated	0	2.15078	0	0	0	0	0	0	0	1.90116	0	2.99468	0	0	2.35037	0	0	0	0	0	3.16862
TATTTCGCAGTTCCAA_7	lesion_associated	0	1.75667	0	0	0	0	0	0	0	2.00024	0	0.954626	0	0	0	0	0	0.954626	0.954626	0	1.43399
TCAATTCTCCGTGGCA_7	lesion_associated	0	0.652835	0	0	0	0	0	0	0	2.69562	0	2.48921	0.652835	0	2.00779	0	0	0.652835	0.652835	1.3252	2.48921
TCATTACAGGCCACCT_7	lesion_associated	0	1.32082	0	0	0	0	0	0	0	2.22349	0	0.86426	0	0	0	0	0	0	0	0	1.63311
TCCTAATGTCATAACC_7	lesion_associated	0	1.53384	0	0	0	0	0	0	0	3.07286	0	2.24959	1.95443	0	2.57412	0	0	0.793885	0	0	2.24959
TCCTCGAGTTGCGGAA_7	lesion_associated	0	0	0	0	0	0	0	0	0	1.75413	0	2.10018	1.22059	0	0.786	0	0	0	0.786	0	0
TCCTCTTCACAGAGAC_7	lesion_associated	0	1.82779	0	0	0	0	0	0	0	0	0	3.00273	1.00797	0	0	0	0	1.49964	0	0	2.70272
TCCTTTCCATAATGCC_7	lesion_associated	0	1.23941	0	0	0	0	0	0	0	3.06556	0	0.969158	0.597661	0	2.02061	0	0	0.597661	0.597661	0.597661	1.62714
TCGAACATCGTGCAGC_7	lesion_associated	0	1.00259	0	0	0	0	0	0	0	3.56972	1.00259	2.80505	1.82067	0	1.00259	0	0	0	1.82067	0	2.42939
TCGACGGGTATCGTAC_7	lesion_associated	0	0.62117	0	0	0	0	0	0	0	2.85422	1.00144	2.26291	1.27629	0	1.66875	0	0	1.94986	0.62117	1.27629	2.56921
TCGATTTAGCGTGCCT_7	lesion_associated	0	1.54153	0	0	0	0	0	0	0	3.63012	0	1.87297	1.54153	0	1.87297	0	0	0	1.87297	0	3.13682
TCGCTTGAGACACACG_7	lesion_associated	0	2.09881	0	0	0	0	0	0	0	2.61905	0	2.19184	0	0	1.2195	0	0	0.585097	1.60459	1.43047	2.49587
TCGTCCATCGAGGCAA_7	lesion_associated	0	0	0	0	0	0	0	0	0	1.93013	0	0	0	0	0	0	0	1.59472	1.08636	0	2.69086
TCTATACTCTTGGCTC_7	lesion_associated	0	1.39051	0	0	0	0	0	0	0	3.0964	0	1.79644	2.08436	0	0.695959	0	0	0	1.10236	0	2.20222
TCTCTGGGTATCATGC_7	lesion_associated	0	0	0	0	0	0	0	0	0	2.73868	0	0	1.70852	0	1.52967	0	0	1.52967	3.12236	0.644041	3.08171
TCTGGCTGTACACGCC_7	lesion_associated	0	1.77149	0	0	0	0	0	0	0	2.21186	0	2.74976	1.44765	0	2.01573	0	0	0	0	0	2.37577
TGACGCGAGACTGAGC_7	lesion_associated	0	0.85205	0	0	0	0	0	0	0	2.67031	0	2.46433	2.57261	0	1.61608	0	0	0	0	0	2.57261
TGAGCATCAACGCATT_7	lesion_associated	0	0.994361	0	0	0	0	0	0	0	3.14152	0	1.48297	0	0	0	0	0	0	1.48297	0	1.80976
TGCAGGCAGTATGATG_7	lesion_associated	0	0.306978	0	0	0	0	0	0	0	2.70893	0.306978	2.1866	1.02839	0	2.26421	0	0	0.890869	0.890869	0.731374	2.4034
TGCAGTAAGGATTCCT_7	lesion_associated	0	0.879808	0	0	0	0	0	0	0	2.96195	0	0.879808	1.89338	0	0.879808	0	0	1.65466	3.21797	0	2.08594
TGCAGTAGTGCAATGG_7	lesion_associated	0	1.74126	0	0	0	0	0	0	0	2.93796	0	1.34097	1.74126	0	2.24794	0	0	0	4.72711	0	1.74126
TGCAGTATCATTCATC_7	lesion_associated	0	0.867771	0	0	0	0	0	0	0	2.06787	0	2.94237	1.32527	0	1.32527	0	0	1.32527	0	1.32527	2.4893
TGCATGACAGTTCCAA_7	lesion_associated	0	1.82393	0	0	0	0	0	0	0	2.8841	1.2804	2.54092	1.58865	0	2.01426	0	0	2.1741	0	0	3.81037
TGGGATTTCCAGTGTA_7	lesion_associated	0	1.53851	0	0	0	0	0	0	0	2.6248	0	1.86972	1.03986	0	1.53851	0	0	1.03986	1.03986	0	1.86972
TGTAGACAGTCGAGGT_7	lesion_associated	0	1.1135	0	0	0	0	0	0	0	1.62727	0	1.62727	1.96501	0	1.1135	0	0	1.1135	0	1.62727	2.5855
TTACAGGCATCTTAGG_7	lesion_associated	0	1.26824	0	0	0	0	0	0	0	2.86818	0.35471	2.10876	1.65969	0.35471	1.14066	0	0	0.822992	0.35471	0	2.49072
TTACAGGCATTGCTGA_7	lesion_associated	0	0.768442	0	0	0	0	0	0	0	4.08427	0.456286	2.48373	0.456286	0	0.456286	0	0	0	0.456286	0.456286	2.69981
TTACAGGTCCGTACGG_7	lesion_associated	0	1.1516	0	0	0	0	0	0	0.542955	3.23934	0	3.57268	0.542955	0	2.46948	0	0	1.1516	1.35695	1.52723	3.51002
TTCCACGTCTCCATAT_7	lesion_associated	0	0.838556	0	0	0	0	0	0	0	2.02355	0	2.81877	0	0	1.28814	0	0	0	1.28814	0	1.28814
TTCCTTCGTCACCGAC_7	lesion_associated	0	0	0	0	0	0	0	0	0	3.29803	0	2.05388	0.757537	0	0.757537	0	0	0	4.09296	0	1.71056
TTCGCTGAGAATCGAT_7	lesion_associated	0	0.714511	0	0	0	0	0	0	0	2.74757	0.714511	2.93035	1.127	0	1.41817	0	0	1.41817	2.2349	0	2.74757
TTGCATTAGCAGTAAT_7	lesion_associated	0	1.47659	0	0	0	0	0	0	0.754242	2.50634	0	2.50634	1.17927	0	1.8916	0	0	0.754242	1.8916	0.754242	2.88424
TTGCTGCAGGCACGAT_7	lesion_associated	0	1.22266	0	0	0	0	0	0	0	3.37264	0.469412	2.69316	1.64738	0	2.41448	0	0	1.38511	1.38511	0.469412	3.26424
TTGGGATGTCTTACTT_7	lesion_associated	0	0.938703	0	0	0	0	0	0	0	3.49382	0.938703	2.75927	0.938703	0	2.33602	0	0	2.08006	2.8972	2.08006	3.16004
TTGTGGATCTTCCTAA_7	lesion_associated	0	0.684218	0	0	0	0	0	0	0	3.00337	0	2.69132	1.37287	0	1.59511	0	0	0.684218	3.25989	0.399521	2.1813
TTGTGTTAGAGATCGC_7	lesion_associated	0	0.869377	0	0	0	0	0	0	0	1.8782	0	1.3273	0	0	1.3273	0	0	0	2.23136	0	2.37005
AAAGGATGTTGCTCGG_8	hippocampal_sclerosis	0	1.11501	0	0	0	0	0	0	0	3.31944	0	2.73093	1.11501	0	1.11501	0	0	0	0	0	1.62908
AAATGGAAGGGAGAAT_8	hippocampal_sclerosis	0	1.62019	0	0	0	0	0	0	0	2.99167	0	1.62019	0	0	0.85499	0	0	0	2.99167	0	2.34751
ACCGTTCCAGGGCTTC_8	hippocampal_sclerosis	0	0	0	0	0	0	0	0	0	3.62748	0	1.46531	0	0	1.46531	0	0	0	0	0	0.746513
ACGTAACCATCGGAGA_8	hippocampal_sclerosis	0	1.43379	0	0	0	0	0	0	0	2.69753	0	2.35931	2.00001	0	0.725057	0	0	0	0	0	2.25327
ACGTAACCATGGGCAA_8	hippocampal_sclerosis	0	1.90375	0	0	0	0	0	0	0	3.17154	0	2.25827	2.51947	0	0	0	0	0	0	0	2.25827
AGAAGCGGTGAATTAG_8	hippocampal_sclerosis	0	1.06961	0	0	0	0	0	0	0	2.90297	0	1.57453	1.57453	0	2.15836	0	0	0	0	0	2.90297
AGCGTATCATCATCTT_8	hippocampal_sclerosis	0	1.49466	0	0	0	0	0	0	0	2.9063	0	0	1.49466	0	0	0	0	0	0	0	2.43128
AGCTACAAGGGACAGG_8	hippocampal_sclerosis	0	0.85952	0	0	0	0	0	0	0	3.23932	0.85952	2.35463	2.58462	0.85952	0	0	0	0	0	0	0
ATAGAGACAACCTATG_8	hippocampal_sclerosis	0	1.64176	0	0	0	0	0	0	0	3.6715	0	2.96128	1.25235	0	0	0	0	0	0	1.25235	2.60215
ATCCACCTCGAGTGGA_8	hippocampal_sclerosis	0	0	0	0	0	0	0	0	0	2.83051	0	2.19467	1.43289	0	0	0	0	0	0.953743	0	1.99899
ATGCCTCGTATACGGG_8	hippocampal_sclerosis	0	1.1186	0	0	0	0	0	0	0	2.22379	0	2.22379	2.73593	0	0	0	0	1.1186	0	0	2.59253
CAAAGAAGTGTGTACT_8	hippocampal_sclerosis	0	1.29196	0	0	0	0	0	0	0	2.53494	0	0.720746	1.13524	0	2.61532	0	0	0	0.720746	0	3.07229
CAACGATAGTGTACAA_8	hippocampal_sclerosis	0	1.91588	0	0	0	0	0	0	0	2.64149	0	2.98704	1.6761	0	0	0	0	0	0	1.36007	1.36007
CACGTGGCAGCACGAA_8	hippocampal_sclerosis	0.735933	0	0	0	0	0	0	0	0	3.1712	1.15526	1.15526	0.735933	0	1.15526	0	0	0	0.735933	0	1.44981
CACTTCGCAACCGTAT_8	hippocampal_sclerosis	0	1.19829	0	0	0	0	0	0	0	2.5315	0	2.59105	1.40755	0	0.933333	0	0	0.571819	1.58051	0.933333	2.59105
CAGATTGTCAAAGGTA_8	hippocampal_sclerosis	0	2.19662	0	0	0	0	0	0	0	3.52989	0	2.19662	3.3057	0	1.48755	0	0	0	1.18911	0	2.42291
CAGGGCTTCCTGTACC_8	hippocampal_sclerosis	0	0	0	0	0	0	0	0	0	3.44872	0	2.78686	1.95897	0	0	0	0	0	2.31629	0	1.95897
CATTCATTCTCGCGTT_8	hippocampal_sclerosis	0	1.35695	0	0	0	0	0	0	0	3.23934	0	0	2.52871	0	0	0	0	0	0	0	0
CATTCTATCGTCGGGT_8	hippocampal_sclerosis	0	2.46679	0	0	0	0	0	0	0	3.7243	0	1.85509	1.85509	0	2.46679	0	0	0	0	1.30729	2.207
CCGATCTCAGACACCC_8	hippocampal_sclerosis	0	1.82907	0	0	0	0	0	0	0	3.19975	0	3.14498	0.835956	0	0.835956	0	0	0.835956	0.835956	0.835956	1.59352
CCGTGAGCACCGTGCA_8	hippocampal_sclerosis	0	1.20099	0	0	0	0	0	0	0	2.84862	0	3.08698	1.7311	0	1.7311	0	0	0	0	0	1.7311
CCTCCAAGTATTTCGG_8	hippocampal_sclerosis	0	2.16517	0	0	0	0	0	0	0	3.57577	0	1.07467	0	0	1.07467	0	0	0	0	0	0
CCTTCAGGTACGCGTC_8	hippocampal_sclerosis	0	1.02622	0	0	0	0	0	0	0	3.44804	1.02622	1.52192	0	0	1.02622	0	0	0	0	0	2.46326
CCTTGTGGTGAAGCTG_8	hippocampal_sclerosis	0	1.25689	0	0	0	0	0	0	0	3.61201	0	1.64688	1.47078	0	0	0	0	0	0.608761	0	0.984437
CGAGTTACAATGCTCA_8	hippocampal_sclerosis	0	0	0	0	0	0	0	0	0	3.34339	0	1.31681	2.2186	0	0	0	0	0	1.86609	0	1.86609
CGAGTTAGTCTCAGAT_8	hippocampal_sclerosis	0	0	0	0	0	0	0	0	0	3.04283	0	1.69315	1.16885	0	1.69315	0	0	0	3.53439	0	3.71184
CGTCAAAAGGCTCTCG_8	hippocampal_sclerosis	0	0	0	0	0	0	0	0	0	3.14266	0	1.48389	1.81076	0	0	0	0	0	0.995113	0.995113	1.48389
CTCAACCAGCTAGTTC_8	hippocampal_sclerosis	0	0.436773	0	0	0	0	0	0	0	3.75245	0	2.68735	0.436773	0	0	0	0	0	1.45541	0	0
CTCATCGTCTGATTCT_8	hippocampal_sclerosis	0	0.72118	0	0	0	0	0	0	0	2.128	0	1.9935	0.72118	0	1.42805	0	0	1.13582	2.44829	0	2.6161
CTTCCTTCAAATTAGG_8	hippocampal_sclerosis	0	0.954921	0	0	0	0	0	0	0	3.44588	0	2.19637	2.00065	0	0	0	0	0	2.50056	0	1.43435
GAAGTAACACATTCGA_8	hippocampal_sclerosis	0	0.353178	0	0	0	0	0	0	0	1.65553	0	0.991154	0.820113	0	0.613655	0	0	0	2.76162	0.353178	0.613655
GACATCACAATCGAAA_8	hippocampal_sclerosis	0	0	0	0	0	0	0	0	0	3.77191	0	2.62023	2.45236	0	0	0	0	1.13884	2.25051	1.13884	3.2763
GCATTAGGTGTCATGT_8	hippocampal_sclerosis	0	1.28416	0	0	0	0	0	0	0	3.55396	0	0	2.95915	0	1.28416	0	0	0	0	0	1.8283
GCGATCGCAGCTGTGC_8	hippocampal_sclerosis	0	1.29696	0	0	0	0	0	0	0	4.17124	0	2.19439	1.60688	0	0	0	0	0	0.845473	1.60688	0.845473
GCTCAAAAGCACGATG_8	hippocampal_sclerosis	0	0	0	0	0	0	0	0	0	3.3888	0	3.00007	0	0	0	0	0	0	1.75298	0	0
GCTGCAGAGTTAGAAC_8	hippocampal_sclerosis	0	1.66582	0	0	0	0	0	0	0	3.56445	0	1.66582	1.14581	0	2.0062	0	0	1.14581	0	0	3.5018
GCTTTCGTCATCAGTG_8	hippocampal_sclerosis	0	0.948091	0	0	0	0	0	0	0	3.26928	0	2.72307	1.99104	0	0	0	0	0	0	1.74787	1.42589
GGAACCCAGTCAACAA_8	hippocampal_sclerosis	0	0	0	0	0	0	0	0	0	3.87541	0	2.46956	1.08747	0	1.08747	0	0	1.08747	0.684803	0	1.77781
GGGCCATTCCTGTTGC_8	hippocampal_sclerosis	0	0.824211	0	0	0	0	0	0	0	3.6408	0	2.41954	1.70116	0	1.43513	0	0	1.43513	0	1.43513	1.81162
GGTGAAGTCATTTACC_8	hippocampal_sclerosis	0	1.53865	0	0	0	0	0	0	0	2.31706	0	1.86987	2.86005	0	0	0	0	0	1.86987	0	2.11826
GTCGAATTCCGTGGTG_8	hippocampal_sclerosis	0	0	0	0	0	0	0	0	0	2.8205	0	2.72174	1.74669	0	1.74669	0	0	0	3.06903	1.42481	3.06903
GTTAGTGCACGCACCA_8	hippocampal_sclerosis	0	1.05818	0	0	0	0	0	0	0	2.98624	0	1.56072	0	0	0	0	0	0	0	0	1.56072
TAAGCACAGAATCTAG_8	hippocampal_sclerosis	0	0	0	0	0	0	0	0	0	1.11874	0	1.11874	0	0	1.11874	0	0	0	1.11874	0	1.63355
TAAGCACCAAAGGGTC_8	hippocampal_sclerosis	0	1.32122	0	0	0	0	0	0	0	3.3492	0	1.32122	2.22398	0	0	0	0	0	0	0	0.864578
TACAGGTTCTCCACTG_8	hippocampal_sclerosis	0	0.534307	0	0	0	0	0	0	0	2.99918	0	1.99557	1.51101	0	0.880676	0	0	0	1.78236	0.880676	0.534307
TACCGGGCAGGAACCA_8	hippocampal_sclerosis	0	1.04629	0	0	0	0	0	0	0	3.2906	0	2.49175	1.87812	0	0	0	0	0	3.63604	1.04629	0
TATACCTGTCGATTTG_8	hippocampal_sclerosis	0	1.35467	0	0	0	0	0	0	0	2.79337	0	1.90969	1.07055	0	1.35467	0	0	0.672177	0	0.672177	1.57567
TATCAGGCAAGCGGAT_8	hippocampal_sclerosis	0	1.55362	0	0	0	0	0	0	0	3.15151	0	1.05232	1.55362	0	1.05232	0	0	1.55362	0	1.05232	2.13501
TCAGGTACAACCCGCA_8	hippocampal_sclerosis	0	1.48932	0	0	0	0	0	0	0	3.14937	0	2.56643	0.99954	0	0	0	0	0	0	0	0
TCATGTTTCCTTGACC_8	hippocampal_sclerosis	0	0	0	0	0	0	0	0	0	3.24001	0	0	2.02054	0	2.02054	0	0	0	1.45189	0	2.52165
TCCCAGTGTGAAAGTT_8	hippocampal_sclerosis	0	1.50466	0	0	0	0	0	0	0	1.50466	0	1.01208	0	0	1.50466	0	0	0	1.01208	0	2.27794
TCCCAGTTCCCTCGAT_8	hippocampal_sclerosis	0	0	0	0	0	0	0	0	0	2.95595	0	3.09209	2.0804	0	0	0	0	0	0	1.64955	1.33581
TCCTCGACATTGCTTT_8	hippocampal_sclerosis	0	0	0	0	0	0	0	0	0	3.26369	0	2.71348	2.2024	0	1.10249	0	0	1.10249	0	0	1.39066
TCGAACAGTAGACAGC_8	hippocampal_sclerosis	0	0.752161	0	0	0	0	0	0	0	3.24551	0	1.17655	1.70226	0	1.17655	0	0	0	0	0	1.70226
TCTACCGGTCTTACTT_8	hippocampal_sclerosis	0	2.16745	0	0	0	0	0	0	0	3.2879	0	2.42609	1.81764	0	1.27499	0	0	0	0	0	0
TCTACCGGTCTTCCGT_8	hippocampal_sclerosis	0	0.720692	0	0	0	0	0	0	0	2.82363	0.720692	1.99267	1.13517	0	2.24568	0	0	1.13517	0.720692	1.83725	3.04743
TGACTCCAGTGCTCGC_8	hippocampal_sclerosis	0	2.05033	0	0	0	0	0	0	0	3.33513	0	2.67697	1.18075	0	0	0	0	0	0	0	1.70723
TGCCGAGTCCTTGACC_8	hippocampal_sclerosis	0	0	0	0	0	0	0	0	0	3.5384	1.08701	2.38205	1.08701	0	2.38205	0	0	0	1.93097	1.08701	3.20213
TGTTCTACATCGATGT_8	hippocampal_sclerosis	0	1.16625	0	0	0	0	0	0	0	3.18654	0	2.73207	1.16625	0	1.87562	0	0	0	0.744302	0	2.28643
TTGTTTGAGAAACCAT_8	hippocampal_sclerosis	0	1.63521	0	0	0	0	0	0	0	2.42713	0	0	0	0	1.63521	0	0	0	3.52766	0	2.86346

## Sheet: cluster 6
cell	sample	CD3E	CD4	CD8A	CD8B	GZMB	PRF1	IFNG	PDCD1	CTLA4	P2RY12	TMEM119	CX3CR1	TGFB1	CCR2	HLA-DRA	S100A8	S100A9	APOE	SPP1	CST3	CD74
AATCGACTCTAGACCA_1	anti-Drebrin+	0	0.574503	0	0	0	0	0	0	0	2.37053	0.574503	2.70621	0.772129	0	2.25536	0	0	1.31288	1.07862	1.07862	3.5146
AGGTTACGTGTGTCCG_1	anti-Drebrin+	0	1.65089	0	0	0	0	0	0	0	1.8007	0	2.32879	1.26043	0	2.40765	0	0	1.4746	4.09372	1.26043	3.83913
ATCACGAGTGTCCATA_1	anti-Drebrin+	0	2.0293	0	0	0	0	0	0	0	1.34347	0.664804	2.25097	1.56369	0	2.34575	0	0	0.664804	1.74406	0	2.83614
ATCTTCATCTCGCTTG_1	anti-Drebrin+	0	0	0	0	0	0	0	0	0	2.02122	1.19722	2.28833	0.767998	0	0.932398	0	0	1.40639	4.605	0.932398	3.04584
CAGTTCCGTGACGCCT_1	anti-Drebrin+	0	0	0	0	0	0	0	0	0	3.17072	0.868493	3.66462	1.1233	0	1.63899	0	0	0	0.525709	0.525709	3.79716
CCTCATGTCCATTTGT_1	anti-Drebrin+	0	0.938166	0	0	0	0	0	0	0	1.6385	0.230489	2.14209	0.938166	0	1.47472	0	0	0.417677	4.60018	0.230489	2.99186
CGAGGCTCACGATAGG_1	anti-Drebrin+	0	0.996081	0	0	0	0	0	0	0	2.2991	0.355513	2.74181	1.57737	0	2.05804	0	0	1.94259	3.35861	1.38339	2.89461
CTAACCCCAAGACGAC_1	anti-Drebrin+	0	0	0	0	0	0	0	0	0	2.37514	1.03978	3.13302	1.03978	0	1.53841	0	0	0	3.68913	1.39814	3.07842
CTTACCGTCCTCTAAT_1	anti-Drebrin+	0	0.977405	0	0	0	0	0	0	0	3.0393	0.744331	1.5826	0.744331	0	0.439877	0	0	0	2.95663	0	0.439877
CTTAGGAAGTTACTCG_1	anti-Drebrin+	0	0.766617	0	0	0	0	0	0	0	1.65359	0.325092	2.81843	1.79077	0	2.69663	0	0	0.570027	2.11613	0.930836	3.56076
GAACGTTGTGCATACT_1	anti-Drebrin+	0	1.15259	0	0	0	0	0	0	0	2.63893	1.44682	1.67387	0.7339	0	0.7339	0	0	1.85879	4.28346	0	2.96601
GATTCGATCTGGCCTT_1	anti-Drebrin+	0	0.928724	0	0	0	0	0	0	0	3.84883	0	2.1583	2.32118	0	1.72166	0	0	0.568512	3.95695	0.928724	2.1583
GATTTCTAGTTATGGA_1	anti-Drebrin+	0	0	0	0	0	0	0	0	0	2.43914	0.873421	1.50135	0	0	1.12902	0	0	0.529183	0	0.529183	2.37636
GCCAGCACACAGTACT_1	anti-Drebrin+	0	0	0	0	0	0	0	0	0	2.11006	0.590789	2.50763	0.959666	0	1.89279	0	0	1.22854	2.00731	0	3.15919
GTCACTCTCGGTGTTA_1	anti-Drebrin+	0	0	0	0	0	0	0	0	0.689245	1.93921	0	2.0726	1.38044	0	1.86519	0	0	0.689245	3.89431	0	3.19117
TAATTCCTCAAGCCAT_1	anti-Drebrin+	0	0	0	0	0	0	0	0	0	2.39779	0	2.23349	1.79167	0	1.16999	0	0	0	3.19174	0.441793	2.17212
TCCATCGGTGTTAGCT_1	anti-Drebrin+	0	1.2036	0	0	0	0	0	0	0	2.59807	0	2.07898	0.575131	0	1.2036	0	0	0.937945	3.66589	0	2.85213
TCGGTCTTCGACTCCT_1	anti-Drebrin+	0	0	0	0	0	0	0	0	0	2.15166	0.818245	2.37117	1.56852	0	2.10132	0	0	0.818245	2.6748	1.1349	3.16957
TGGTACAAGTTTGGCT_1	anti-Drebrin+	0	0.895706	0	0	0	0	0	0	0	2.01767	0	2.5331	0	0	2.01767	0	0	0	3.21525	0	1.91637
TTCATTGCACCTATCC_1	anti-Drebrin+	0	0.796551	0	0	0	0	0	0	0	2.70842	1.23424	1.23424	1.39741	0	1.66062	0	0	0.475575	3.9424	0.796551	3.23308
AAACGAAGTTCGTTCC_2	hippocampal_sclerosis	0	0	0	0	0	0	0	0	0	1.99651	0	1.99651	0	0	0	0	0	0	3.21336	0	0
AACCTGATCAGCTCTC_2	hippocampal_sclerosis	0	0	0	0	0	0	0	0	0	0	0	1.38795	1.38795	0	0.917613	0	0	0.917613	3.5285	0	1.9478
AACTTCTTCCTATTTG_2	hippocampal_sclerosis	0	0	0	0	0	0	0	0	0	1.81753	0	0	2.00765	0	0	0	0	1.58258	1.27489	1.58258	0
AATGAAGCAATTGCTG_2	hippocampal_sclerosis	0	0.840799	0	0	0	0	0	0	0	0	0	0.840799	1.60033	0	0.840799	0	0	0	4.59054	0	0.840799
ACCACAATCAACCTTT_2	hippocampal_sclerosis	0	0	0	0	0	0	0	0	0	2.68085	0	0	1.07926	0	0	0	0	1.92096	3.63515	0	1.92096
ACGTAACGTTGCTTGA_2	hippocampal_sclerosis	0	0	0	0	0	0	0	0.734746	0	0.734746	0	0	2.71498	0	0	0	0	0.734746	4.47502	0	2.78435
ACGTAACTCGCCCAGA_2	hippocampal_sclerosis	0	0.523233	0	0	0	0	0	0	0	2.59335	0.523233	1.97231	1.32173	0	1.32173	0	0	0.523233	3.3737	0	0
ACGTCCTAGACCAAAT_2	hippocampal_sclerosis	0	0	0	0	0	0	0	0	0	1.9796	0	0	2.84628	0	0	0	0	1.2516	4.46717	0	2.84628
ACTATGGGTCGTAATC_2	hippocampal_sclerosis	0	0	0	0	0	0	0	0	0	1.79678	0	0	1.25707	0	0	0	0	1.25707	3.58937	0	0
AGAACAAGTACCTATG_2	hippocampal_sclerosis	0	0	0	0	0	0	0	0	0	1.13125	0	1.64847	1.42293	0	1.98768	0	0	1.83239	3.76098	0	2.44214
AGGGTGACACCCTTGT_2	hippocampal_sclerosis	0	1.17207	0	0	0	0	0	0	0	2.58457	0	0	0.748738	0	0.748738	0	0	1.69696	3.57078	0	1.69696
ATAGAGATCAGCGCAC_2	hippocampal_sclerosis	0	0	0	0	0	0	0	0	0	2.36293	0	1.63388	0.864817	0	0	0	0	0	1.63388	0	2.22434
ATCCATTCAAACACGG_2	hippocampal_sclerosis	0	0.667983	0	0	0	0	0	0	0	0.667983	0	1.56887	2.89621	0	2.84229	0	0	2.03498	4.21244	0	3.24679
ATTCCATAGGAAAGTG_2	hippocampal_sclerosis	0	0	0	0	0	0	0	0	0	0	0	0	2.18156	0	0	0	0	2.92773	4.15702	0	2.18156
ATTGTTCTCGCCGAGT_2	hippocampal_sclerosis	0	0	0	0	0	0	0	0	0	0	0	0	0	0	0	0	0	0	3.69073	0	0
CACCAAAGTGCTCTTC_2	hippocampal_sclerosis	0	1.48508	0	0	0	0	0	0	0	0	0	1.48508	1.81204	0	1.81204	0	0	0.996081	4.84707	0	0
CAGTTCCAGCAGTAAT_2	hippocampal_sclerosis	0	1.89122	0	0	0	0	0	0	0	2.94485	0	0.754003	0	0	0	0	0	0.754003	1.17896	0	1.47624
CATCCGTAGTGATGGC_2	hippocampal_sclerosis	0	0	0	0	0	0	0	0	0	0.631133	0	0.631133	1.01504	0	1.01504	0	0	0	5.37776	1.29177	1.68616
CATCCGTTCCTACGGG_2	hippocampal_sclerosis	0	0	0	0	0	0	0	0	0	0	0	1.95401	0	0	0	0	0	0	4.18369	0	0
CCGATGGCATGCGGTC_2	hippocampal_sclerosis	0	0	0	0	0	0	0	0	0	0	0	1.20327	0	0	1.20327	0	0	1.20327	4.94777	0	0
CCGGTAGAGCGCAATG_2	hippocampal_sclerosis	0	0	0	0	0	0	0	0	0	2.83875	0	1.85078	1.02542	0	0	0	0	1.85078	2.46212	0	1.02542
CCTCCAAGTGGCTTGC_2	hippocampal_sclerosis	0	0	0	0	0	0	0	0	0	0	0	0	1.20116	0	0	0	0	1.50095	4.62588	0	1.91838
CTTCGGTTCTATTTCG_2	hippocampal_sclerosis	0	0	0	0	0	0	0	0	0	0.84517	0	0	0	0	1.60646	0	0	1.29657	5.14959	0	2.03364
GAAACCTAGGCACTAG_2	hippocampal_sclerosis	0	0	0	0	0	0	0	0	0	0	0	0	2.58715	0	0	0	0	2.04183	4.09808	0.750209	2.04183
GAGACTTCAGCACAGA_2	hippocampal_sclerosis	0	0.920875	0	0	0	0	0	0	0	2.1468	0	0	0	0	1.39202	0	0	0	4.29798	0	0
GCGTGCAGTGCACGCT_2	hippocampal_sclerosis	0	2.59946	0	0	0	0	0	0	1.25027	2.76931	1.25027	1.25027	0	0	1.25027	0	0	2.76931	4.96287	1.25027	1.25027
GCTTCACAGACCTCAT_2	hippocampal_sclerosis	0	0	0	0	0	0	0	0	0	2.2645	0	1.67018	1.14948	0	0	0	0	1.14948	4.11715	0	0
GGGTAGAGTATTCCTT_2	hippocampal_sclerosis	0	0	0	0	0	0	0	0	0	0.785156	1.2195	0.785156	1.2195	0	0	0	0	1.94072	4.73892	1.2195	0.785156
GTAGCTAGTATCAAGA_2	hippocampal_sclerosis	0	0	0	0	0	0	0	0	0	0	0	0	0	0	0	0	0	0	0	0	0
GTCACTCCACTACCCT_2	hippocampal_sclerosis	0	0	0	0	0	0	0	0	0	0	0.616701	0	0.995328	0	0.995328	0	0	1.6609	5.00082	0	1.81104
GTCTACCCAGAGTAAT_2	hippocampal_sclerosis	0	1.3576	0	0	0	0	0	0	0	2.73658	0	0	0	0	1.3576	0	0	0	2.90805	1.3576	0
GTGTAACCAGGAACCA_2	hippocampal_sclerosis	0	0	0	0	0	0	0	0	0	1.37258	1.37258	0	3.07355	0	2.54804	0	0	1.93022	4.67319	0	1.93022
GTGTTAGGTCTTGTCC_2	hippocampal_sclerosis	0	0.894422	0	0	0	0	0	0	0	0.894422	0	0	1.35888	0	0.894422	0	0	0	5.06642	0.894422	0.894422
TATGTTCTCATGCGGC_2	hippocampal_sclerosis	0	1.09199	0	0	0	0	0	0	0	2.69877	0	1.09199	1.09199	0	0	0	0	0	2.55577	0	1.60149
TCAAGCAAGAGAGCGG_2	hippocampal_sclerosis	0	0	0	0	0	0	0	0	0	2.10217	0	0	0	0	2.73228	0	0	0	4.70551	1.52431	1.52431
TCCGGGAGTATGGTAA_2	hippocampal_sclerosis	0	0	0	0	0	0	0	0	0	1.21382	0	0	0	0	0	0	0	0	4.96269	0	1.21382
TCGCAGGAGGCCATAG_2	hippocampal_sclerosis	0	0	0	0	0	0	0	0	0	1.8119	0	0	1.8119	0	0	0	0	0.995974	5.14596	0	2.56121
TGAGGTTTCAACGTGT_2	hippocampal_sclerosis	0	0	0	0	0	0	0	0	0	1.30494	0	0	2.46384	0	0	0	0	2.20413	3.72115	0	0
TGATCAGTCGACCCAG_2	hippocampal_sclerosis	0	0	0	0	0	0	0	0	0	1.92562	0	0	3.41104	0	1.08286	0	0	0	4.75561	0	2.81091
TGCGGCAAGTACAGCG_2	hippocampal_sclerosis	0	0	0	0	0	0	0	0	0	1.17982	0	0	2.30409	0	0	0	0	0	4.29211	0	1.17982
TGTAACGGTGCTCCGA_2	hippocampal_sclerosis	0	0	0	0	0	0	0	0	0	2.44118	0	1.13054	1.13054	0	0	0	0	0	2.87799	0	0
TTACAGGCACCTGTCT_2	hippocampal_sclerosis	0	0	0	0	0	0	0	0	0	2.48227	0	1.27559	2.23939	0	1.44126	0	0	0.828729	3.95069	0.497864	1.91793
TTCCTTCAGTCCGCCA_2	hippocampal_sclerosis	0	0	0	0	0	0	0	0	0	1.03212	1.03212	0	1.5291	0	0	0	0	1.85958	3.33595	1.03212	1.03212
TTCTAGTTCGTAGAGG_2	hippocampal_sclerosis	0	1.062	0	0	0	0	0	0	0	1.89859	0	0	2.34763	0	0	0	0	1.062	2.1481	0	1.062
TTTACGTGTTGGACCC_2	hippocampal_sclerosis	0	0.870505	0	0	0	0	0	0	0	2.2331	0	2.07199	2.07199	0	0	0	0	0	4.69385	0	0
AAACCCATCAAACTGC_3	anti-Drebrin+	0	0.73758	0	0	0	0	0	0	0	2.15595	0	0	1.45222	0	1.15743	0	0	0	4.05569	0	2.78946
AAGACTCTCGGCCCAA_3	anti-Drebrin+	0	1.01678	0	0	0	0	0	0	0	1.83942	0	0	0	0	2.28457	0	0	1.01678	3.68423	0	3.43376
AAGGAATAGGAACATT_3	anti-Drebrin+	0	0	0	0	0	0	0	0	0	0	0	0	1.71625	0	2.05993	0	0	1.18839	5.00607	0	2.95774
AATAGAGGTTCGGCGT_3	anti-Drebrin+	0	1.55824	0	0	0	0	0	0	0	1.79186	0	0	0.811	0	0	0	0	0	3.10246	0	2.39801
AATTCCTAGTCATCGT_3	anti-Drebrin+	0	0.830514	0	0	0	0	0	0	0	1.27787	0	1.82099	1.82099	0	1.27787	0	0	0	3.29175	0	2.95089
ACAACCATCGATACAC_3	anti-Drebrin+	0	0.619977	0	0	0	0	0	0	0	0.999812	0	0.619977	0	0	1.27443	0	0.999812	0.619977	2.94636	0	2.42539
ACACAGTTCGGCTATA_3	anti-Drebrin+	0	0	0	0	0	0	0	0	0	2.07765	0	2.33353	2.21375	0	1.92006	0	0	0.772088	2.97698	0	2.97698
ACGGAAGGTGGTCTGC_3	anti-Drebrin+	0	0	0	0	0	0	0	0	0	1.95155	0	0	0.920239	0	2.14587	0	0	1.39123	2.44835	0	3.16329
ACGGTTACAGCCCACA_3	anti-Drebrin+	0	0.771524	0	0	0	0	0	0	0	1.20181	0	0	0	0	1.91917	0	0	0.771524	4.08013	0	2.21282
ACGGTTAGTAGCGTTT_3	anti-Drebrin+	0	0	0	0	0	0	0	0	0	2.34532	0	0	1.34312	0	1.56332	0	0	0.664574	4.21951	0.664574	2.77873
ACGTTCCTCAAACTGC_3	anti-Drebrin+	0	1.63907	0	0	0	0	0	0	0	2.23009	0	0.78199	1.37739	0	0.465562	0	0	0	3.4789	0	1.84628
ACGTTCCTCAAGAAAC_3	anti-Drebrin+	0	1.56317	0	0	0	0	0	0	0	2.58515	0	1.06021	1.06021	0	0.664483	0	0	0	3.46995	0	3.12237
ACTGATGCAGCGACCT_3	anti-Drebrin+	0	0	0	0	0	0	0	0	0	1.45844	0	0	1.7832	0	0	0	0	0	4.48221	0	3.24821
AGAACAATCTCTGGTC_3	anti-Drebrin+	0	0	0	0	0	0	0	0	0	1.14985	0	2.01132	0.731822	0	0.731822	0	0	1.44376	4.70017	0	1.85541
AGCCAATAGTACCGGA_3	anti-Drebrin+	0	0	0	0	0	0	0	0	0	1.97403	0	1.55176	0	0	0.806443	0	0	0	3.29726	0	1.55176
AGCCACGCAGCACGAA_3	anti-Drebrin+	0	1.18622	0	0	0	0	0	0	0	2.3124	0.450226	1.34634	0.995471	0	0.450226	0	0	0	2.72239	0	2.41912
AGGGTTTCACCATATG_3	anti-Drebrin+	0	0	0	0	0	0	0	0	0	0	0	0	0	0	2.66212	0	0	1.79134	4.98311	0	3.31975
ATACTTCCATCGGTTA_3	anti-Drebrin+	0	0	0	0	0	0	0	0	0	0	0	0	0	0	0	0	0	1.43753	4.79897	0.957485	2.83623
ATCACTTTCCGAAGGA_3	anti-Drebrin+	0	0	0	0	0	0	0	0	0	1.47166	0	1.88617	1.17484	0	0.750859	0	0	0.750859	3.15173	0	2.66902
ATCAGGTGTTATGACC_3	anti-Drebrin+	0	0	0	0	0	0	0	0	0	0.79256	0	0	1.22908	0	2.11073	0	0	0.79256	3.51584	0	2.88629
ATCGTGATCCCATAAG_3	anti-Drebrin+	0	0	0	0	0	0	0	0	0	3.02883	0	1.71199	0	0	1.71199	0	0	0	3.98836	0	2.68238
ATGGATCAGGATCACG_3	anti-Drebrin+	0	0.635613	0	0	0	0	0	0	0	1.02114	0	1.02114	2.29069	0	1.51572	0	0	0	4.30177	0	3.25305
ATGGGTTCAACTAGAA_3	anti-Drebrin+	0	0	0	0	0	0	0	0	0	0	0	0	1.84475	0	2.83201	0	0	0	0.725277	0	3.05592
ATGTCCCAGAGGTGCT_3	anti-Drebrin+	0	0	0	0	0	0	0	0.99662	0	1.48574	0	0	0	0	2.56216	0	0	0	4.9498	0	2.89542
ATTCTACCAGAGTTGG_3	anti-Drebrin+	0	0.658134	0	0	0	0	0	0	0	0.658134	0	0.658134	0	0	0.658134	0	0	0	2.97674	0	2.87702
ATTCTTGAGGACCCAA_3	anti-Drebrin+	0	0	0	0	0	0	0	0	0.521474	0.521474	0	1.86811	1.63062	0	1.31856	0	0	0.862476	2.58935	0	2.73272
CAAGACTGTTAAGCAA_3	anti-Drebrin+	0	0	0	0	0	0	0	0	0	0.893824	0	0	0	0	1.35813	0	0	1.35813	3.75862	0	3.34796
CACGGGTAGTTGCCCG_3	anti-Drebrin+	0	0	0	0	0	0	0	0	0	0	0	0	0	0	2.41061	0	0	1.80342	2.1524	0	3.05783
CAGGTATTCGTAACCA_3	anti-Drebrin+	0	0	0	0	0	0	0	0	0	1.42198	0	0	1.13039	0	0	0	0	1.42198	1.83133	0	1.13039
CATCGCTTCCCAATAG_3	anti-Drebrin+	0	1.60912	0	0	0	0	0	0	0	0.692947	0	0	0.692947	0	3.46535	1.60912	0	2.63869	4.97634	1.60912	3.7838
CATGCGGCATTCTTCA_3	anti-Drebrin+	0	0	0	0	0	0	0	0	0	1.09808	0	0.692747	1.09808	0	0.692747	0	0	1.09808	1.09808	0	2.48417
CATTCCGAGACGTCCC_3	anti-Drebrin+	0	0	0	0	0	0	0	0	0	1.0817	0	1.0817	0	0	2.80926	0	0	0	0	0	4.20901
CCCTAACGTACCTAGT_3	anti-Drebrin+	0	1.48607	0	0	0	0	0	0	0	1.48607	0	1.2711	1.6629	0	0.99689	0	0	0	3.21638	0	1.48607
CCGAACGGTCTAATCG_3	anti-Drebrin+	0	1.04294	0	0	0	0	0	0	0	1.04294	0	1.04294	2.48702	0	1.04294	0	0	1.04294	1.54225	1.04294	3.47316
CCGTAGGCAGTTTGGT_3	anti-Drebrin+	0	0	0	0	0	0	0	0	0	0	0	0	0	0	1.44525	0	0	0	4.137	0.732831	1.85705
CCTACGTTCACAGAGG_3	anti-Drebrin+	0	0.757898	0	0	0	0	0	0	0	1.89746	0	1.89746	0.757898	0	0.757898	0	0	0	2.75616	0	1.18405
CGGAATTCAGACAAGC_3	anti-Drebrin+	0	0	0	0	0	0	0	0	0	2.74608	0.547587	0	1.53587	0	1.36515	0	0	0	4.56964	0	2.47957
CGGGACTTCAACTTTC_3	anti-Drebrin+	0	0	0	0	0	0	0	0	0	1.64966	0	1.98895	0	0	0	0	0	1.13224	4.19239	1.13224	1.13224
CGTGTCTGTCCAGCAC_3	anti-Drebrin+	0	0.745406	0	0	0	0	0	0	0	0	0	0	1.1677	0	2.49097	0	0	0	0	0	3.35628
CGTTAGACAGAAGCTG_3	anti-Drebrin+	0	0	0	0	0	0	0	0	0	0	0	0	0	0	2.20748	0	0	2.20748	4.24547	0	2.98987
CGTTGGGAGCATGGGT_3	anti-Drebrin+	0	1.63013	0	0	0	0	0	0	0	1.31811	0	0	1.31811	0	1.31811	0	0	0	3.00343	0	3.18879
CTACCTGGTAACGTTC_3	anti-Drebrin+	0	0	0	0	0	0	0	0	0.495622	0.825507	0	0	0.825507	0	1.91304	0	0	0	4.65326	0	3.18199
CTCAATTGTACCTAGT_3	anti-Drebrin+	0	0.864419	0	0	0	0	0	0	0	2.48399	0	0	2.22373	0	2.06282	0	0	0	4.2826	0	3.13454
CTGAATGCAAGGCAAC_3	anti-Drebrin+	0	0	0	0	0	0	0	0	0	1.79482	0	0.983127	1.79482	0	1.46916	0	0	0	3.48992	0	1.79482
CTGGCAGGTGCCCGTA_3	anti-Drebrin+	0	0	0	0	0	0	0	0	0	2.01841	0	0	0.967587	0	2.01841	0	0	2.01841	2.21462	0	3.23765
GAAGGACCAGTAGAGC_3	anti-Drebrin+	0	1.13675	0	0	0	0	0	0	0	2.44955	0	1.13675	0	0	1.65503	0	0	0	3.79303	0	3.04965
GAATCACAGACCCGCT_3	anti-Drebrin+	0	0	0	0	0	0	0	0	0	2.5439	0	1.79622	0	0	0.984175	0	0	0.984175	1.79622	0.984175	1.79622
GACAGCCAGCTCTGTA_3	anti-Drebrin+	0	0	0	0	0	0	0	0	0	2.17682	0	0.419508	0.419508	0	0	0	0	1.1265	4.36514	0.419508	1.8265
GACCAATAGGTTGTTC_3	anti-Drebrin+	0	2.71685	0	0	0	0	0	0	0	2.86152	0	2.34389	1.21058	0	1.21058	0	0	1.51142	4.38086	0	3.41585
GACCCTTAGAGTTGTA_3	anti-Drebrin+	0	0	0	0	0	0	0	0	0	2.39712	0	0	1.34929	0	1.34929	0	0	0	3.98549	0	3.10952
GACCTTCGTTTCACAG_3	anti-Drebrin+	0	0	0	0	0	0	0	0	0	0.778979	0	0	0	0	2.63703	0	0	0	0.778979	0	3.15298
GACGCTGCAGACACAG_3	anti-Drebrin+	0	0	0	0	0	0	0	0	0	1.51621	0	0	1.74744	0	1.2149	0	0	0	3.85469	0	2.64153
GAGGCCTCATCGATGT_3	anti-Drebrin+	0	0.693898	0	0	0	0	0	0	0	0	0	0.693898	0.693898	0	1.9472	0	0	1.9472	4.99192	0	1.9472
GAGTGAGAGAATAGTC_3	anti-Drebrin+	0	0.449567	0	0	0	0	0	0	0	0.758592	0	0	0.449567	0	0.758592	0	0	0	5.16305	0	2.1913
GATCCCTAGGTGTGAC_3	anti-Drebrin+	0	0	0	0	0	0	0	0	0	1.87227	0	0	0.650855	0	1.32217	0	0	1.04182	0	0	2.31962
GCCATTCTCTTCTGGC_3	anti-Drebrin+	0	1.29072	0	0	0	0	0	0	0	0	0	0.840574	0	0	3.20755	0	0	0	3.76506	0	3.15277
GCTGAATTCAGGGTAG_3	anti-Drebrin+	0	1.63721	0	0	0	0	0	0	0	2.36667	0	2.59692	0	0	1.63721	0	0	0	2.78395	0	2.6948
GGTGGCTGTATACCCA_3	anti-Drebrin+	0	0	0	0	0	0	0	0	0	0	0	0	0	0	1.98519	0	0	0	4.1309	0	2.18048
GGTTAACTCTCGGCTT_3	anti-Drebrin+	0	0.47546	0	0	0	0	0	0	0	2.31563	0.796384	1.03895	0.796384	0	1.86853	0	0	0.47546	3.59203	1.39718	2.74792
GTGCTGGCACTGAGTT_3	anti-Drebrin+	0	0	0	0	0	0	0	0	0	2.93611	0	1.32042	0	0	0	0	0	0	2.93611	0	2.223
GTGTAACGTGAGTTTC_3	anti-Drebrin+	0	0.934458	0	0	0	0	0	0	0	0.934458	0	0	0	0	2.59276	0	0	2.16667	4.92022	0.934458	2.16667
GTTACCCAGTTCTCTT_3	anti-Drebrin+	0	0	0	0	0	0	0	0	0	1.67176	0	1.67176	0.892206	0	1.67176	0	0	0	3.88232	0	3.05245
GTTAGTGGTAGGGTAC_3	anti-Drebrin+	0	0	0	0	0	0	0	0	0	2.18173	0	0	1.21149	0	1.21149	0	0	0.58007	0.58007	0	3.35046
TACGCTCTCCACCTGT_3	anti-Drebrin+	0	0	0	0	0	0	0	0	0	3.47508	0.697982	0	0.697982	0	1.39354	0	0	0	4.18389	0	1.61716
TAGCACAAGGCACCAA_3	anti-Drebrin+	0	0.975857	0	0	0	0	0	0	0	0.975857	0	0	0	0	0	0	0	0	2.65518	0	2.22648
TATACCTAGGCACCAA_3	anti-Drebrin+	0	0.620851	0	0	0	0	0	0	0	0	0	0.620851	0.620851	0	2.16844	0	0	0	4.28252	0.620851	3.66003
TATTGCTCATTCCTAT_3	anti-Drebrin+	0	0	0	0	0	0	0	0	0	1.10357	0	0	0	0	2.84021	0	0	1.95228	0	0	3.0516
TCAAGACAGAGCAGAA_3	anti-Drebrin+	0	1.88674	0	0	0	0	0	0	0	0	0	0	0	0	2.40479	0	0	0	4.83049	0.751213	3.19912
TCAAGCAAGCCTAACT_3	anti-Drebrin+	0	0	0	0	0	0	0	0	0	1.57362	0	2.93629	0	0	1.57362	0	0	0	0.821847	0	3.22761
TCAGGGCAGGTACATA_3	anti-Drebrin+	0	0	0	0	0	0	0	0	0	0	0	0	0	0	1.84538	0	0	0.846993	4.45769	0	2.56446
TCATTCATCGGAAACG_3	anti-Drebrin+	0	0	0	0	0	0	0	0	0	1.66079	0	0	1.14159	0	1.43452	0	0	0	1.43452	0	2.25413
TCCATGCTCGTTGTGA_3	anti-Drebrin+	0	0	0	0	0	0	0	0	0	0.967587	0	0	1.77406	0	0.967587	0	0	0	3.80784	0	2.37858
TCTACCGGTATCCCTC_3	anti-Drebrin+	0	1.19422	0	0	0	0	0	0	0	2.20314	0	0	0	0	2.32277	0	0	0	1.19422	1.19422	2.4296
TCTATCACATCATTGG_3	anti-Drebrin+	0	0.958475	0	0	0	0	0	0	0	0	0.589928	0	0	0	0.958475	0	0	1.61329	5.47958	0	3.0865
TGAACGTCATGCGTGC_3	anti-Drebrin+	0	1.55923	0	0	0	0	0	0	0	1.05695	0	0	1.55923	0	1.55923	0	0	1.89202	4.62878	0	3.30638
TGAGGGACAGTTCCAA_3	anti-Drebrin+	0	1.04693	0	0	0	0	0	0	0	2.63492	0	0.803162	1.40646	0	1.54709	0	0	0.480136	2.71963	0	2.49265
TGATTCTCACCTGATA_3	anti-Drebrin+	0	0	0	0	0	0	0	0	0	0	0	0	1.56072	0	0.81274	0	0	0	4.76754	1.56072	2.40086
TGCAGGCGTGGTCAAG_3	anti-Drebrin+	0	1.14596	0	0	0	0	0	0	0	2.54945	0	0	1.14596	0	2.00639	0	0	1.14596	4.17997	0	3.82983
TGCAGTACATCTTAGG_3	anti-Drebrin+	0	1.41553	0	0	0	0	0	0	0	1.7366	0	0	2.47783	0	0	0	0	0.939747	3.72672	0	2.33757
TGCTGAATCGAGTACT_3	anti-Drebrin+	0	2.0249	0	0	0	0	0	0	0	1.45574	0	0	1.16058	0	1.16058	0	0	0	4.63393	0	3.38416
TGTTGGACACAACGAG_3	anti-Drebrin+	0	0	0	0	0	0	0	0.878737	0	1.65318	0	0	0	0	1.65318	0	0	0.878737	3.8891	0.878737	1.89182
TTGGATGTCAGTGTCA_3	anti-Drebrin+	0	0.659755	0	0	0	0	0	0	0	1.33578	0.659755	1.05384	1.73547	0	1.88796	0	0	1.55546	0	0.659755	2.9313
TTGGGATAGAGAGGTA_3	anti-Drebrin+	0	0	0	0	0	0	0	0	0	2.46581	0	0	1.3065	0	0	0	0	0.852976	3.69018	0	2.34434
TTTATGCTCTCGAACA_3	anti-Drebrin+	0	0	0	0	0	0	0	0	0	0	0	0	0	0	1.12264	0	0	1.12264	0	1.12264	2.86698
AAACGCTTCTACCTTA_4	anti-GAD65+	0	0	0	0	0	0	0	0	0	0	0	0.930534	0	0	0.930534	0	0	0	0	0	1.72412
AACAAGAGTGTTGATC_4	anti-GAD65+	0	0	0	0	0	0	0	0	0	0.74529	0	1.16755	0.74529	0	2.28812	0	0	0	3.92824	0	2.28812
AATTCCTCATTCTCTA_4	anti-GAD65+	0	0	0	0	0	0	0	0	0	0.779745	0	0.779745	0	0	1.74461	0	0	0.779745	0.779745	0	3.49301
ACATCCCTCGCTAAAC_4	anti-GAD65+	0	0	0	0	0	0	0	0	0	0	0	0.597661	0	0	1.45195	0	0	0	3.44237	0	1.77617
ACTATCTAGAATTGTG_4	anti-GAD65+	0	0	0	0	0	0	0	0	0	1.67466	0	0	0	0	0.734407	0	0	2.01563	4.35647	1.15326	1.67466
AGACTCATCACCTCGT_4	anti-GAD65+	0	1.15022	0	0	0	0	0	0	0	0	0	0	0	0	2.46763	0	0	0	0	0	2.90532
AGGATAAAGGAAGAAC_4	anti-GAD65+	0	0.719717	0	0	0	0	0	0	0	1.83566	0.719717	1.42589	2.34991	0	2.34991	0	0	0	2.82184	0	3.68869
AGTGATCTCATGCCCT_4	anti-GAD65+	0	0	0	0	0	0	0	0	0	1.00303	0	2.06763	0	0	0	0	0	1.00303	0	0	1.00303
AGTTCGACACTAGGCC_4	anti-GAD65+	0	0	0	0	0	0	0	0	0	1.68427	0	1.36754	0.901317	0	0	0	0	0	3.66443	0	2.41947
ATCCCTGCACCATTCC_4	anti-GAD65+	0	1.46497	0	0	0	0	0	0	0	0.441199	0	0.74628	1.69315	0	0.979719	0	0	0.979719	4.22102	0	2.17065
ATCGGATTCAGGAACG_4	anti-GAD65+	0	0	0	0	0	0	0	0	0	0	0	1.83424	1.83424	0	0	0	0	1.28929	4.27688	0	2.96586
CAACGATCATTGACCA_4	anti-GAD65+	0	0	0	0	0	0	0	0	0	2.33972	0	0	0	0	0.85005	0	0	1.61329	3.86894	0	1.61329
CAAGACTTCTGCTTAT_4	anti-GAD65+	0	0	0	0	0	0	0	0	0	0	0	0	3.32179	0	1.13419	0	0	1.50728	4.84275	0	2.99463
CACAACAGTAAGATAC_4	anti-GAD65+	0	0	0	0	0	0	0	0	0	0	0	0.964965	3.29566	0	1.44678	0	0	0	4.08579	0.964965	2.63888
CAGATCACAGCGGATA_4	anti-GAD65+	0	0	0	0	0	0	0	0	0	0	0	0.725882	0	0	1.14202	0	0	1.435	4.35404	0	2.76831
CAGCGTGAGATTGATG_4	anti-GAD65+	0	0	0	0	0	0	0	0	0	0.866571	0	0.866571	1.8741	0	1.8741	0	0	0	4.64828	0	3.56864
CAGTGCGTCAACCGAT_4	anti-GAD65+	0	1.20238	0	0	0	0	0	0	0	1.20238	0	0.771962	0.771962	0	2.53687	0	0	0.771962	4.08093	0	2.91561
CATCGTCTCGAGAATA_4	anti-GAD65+	0	0	0	0	0	0	0	0	0	1.91272	0	0	2.36265	0	1.91272	0	0	0	4.99186	0	2.16278
CATTGTTAGACGTCCC_4	anti-GAD65+	0	0	0	0	0	0	0	0	0	0	0	0	3.50457	0	0	0	0	0.653322	3.87157	0.653322	1.54493
CCACCATCAAAGGAGA_4	anti-GAD65+	0	0	0	0	0	0	0	0	0	0	0	1.22771	2.10903	0	1.76247	0	0	0	3.31592	0	1.95069
CCGATCTGTCATAAAG_4	anti-GAD65+	0	0	0	0	0	0	0	0	0	1.14574	0	0	2.00611	0	2.14085	0	0	0	4.9369	0.728701	2.54915
CCTATCGTCAACCGAT_4	anti-GAD65+	0	0	0	0	0	0	0	0	0	1.34466	1.06169	0	0	0	2.0307	0	0	1.06169	3.58319	0	3.77398
CGAATTGCAATATCCG_4	anti-GAD65+	0	0	0	0	0	0	0	0	0	0	0	0	0	0	1.10478	0	0	0	1.95384	0	3.34112
CGAGGAATCGCATTGA_4	anti-GAD65+	0	1.23727	0	0	0	0	0	0.798899	0	0	0.798899	0	0	0	0.798899	0	0	0	2.48556	0	1.96227
CGAGTTAAGCTTCGTA_4	anti-GAD65+	0	0.652394	0	0	0	0	0	0	0	1.54341	0	2.75507	2.12359	0	1.32452	0	0	1.32452	3.35355	0	2.48837
CGATGCGGTCGATGCC_4	anti-GAD65+	0	1.93502	0	0	0	0	0	0	0	0	1.09015	0	2.18593	0	2.18593	0	0	1.59928	3.95781	0	2.82125
CGCATAAAGCACCAGA_4	anti-GAD65+	0	1.36461	0	0	0	0	0	0	0	2.7454	0	1.36461	0	0	1.36461	0	0	1.68106	5.24924	1.36461	3.6224
CGGGACTGTCCGGTGT_4	anti-GAD65+	0	0	0	0	0	0	0	0	0	0	0	0	0	0	2.27794	0	0	0	3.87713	0	3.2394
CGGTCAGGTATTCCGA_4	anti-GAD65+	0	0	0	0	0	0	0	0	0	2.74695	0	2.57737	1.95745	0	1.23329	0	0	1.5366	2.11595	0	2.25274
CGTGATACACCCTATC_4	anti-GAD65+	0	0	0	0	0	0	0	0	0	1.05002	0	1.05002	1.55083	0	1.05002	0	0	1.05002	3.68917	1.55083	3.06501
CTAACTTGTCACCTTC_4	anti-GAD65+	0	0	0	0	0	0	0	0	0	2.39101	0.689369	0	2.1905	0	1.38062	0	0	0.689369	4.01792	0	2.98854
CTCAACCCACTACTTT_4	anti-GAD65+	0	1.22882	0	0	0	0	0	0	0	2.11041	0	0	0.792361	0	1.22882	0	0	0	2.11041	0	2.11041
CTCCATGGTGCTCTCT_4	anti-GAD65+	0	0	0	0	0	0	0	0	0	1.57287	0	0	1.06823	0	0	0	0	1.57287	4.68187	0	1.06823
CTCCCAAGTCGGAACA_4	anti-GAD65+	0	0	0	0	0	0	0	0	0	0	0	0	1.6612	0	1.6612	0	0	0	3.42944	0	3.47448
CTCCTTTAGGCTGAAC_4	anti-GAD65+	0	0	0	0	0	0	0	0	0	0.919422	0	1.95038	1.39021	0	0	0	0	1.39021	3.43903	0	3.22388
GACCAATTCAGTCAGT_4	anti-GAD65+	0	1.5051	0	0	0	0	0	0	0	0	0	0	0.531168	0	1.13229	0	0	2.61128	3.48251	0.876234	2.84031
GACCGTGGTACGGTTT_4	anti-GAD65+	0	0	0	0	0	0	0	0	0	3.01692	0	0	0	0	2.69984	0	0	0	3.57496	0	3.57496
GCATCTCAGCGCCTAC_4	anti-GAD65+	0	0	0	0	0	0	0	0	0	0	0	0.980413	0	0	0	0	0	0	2.66197	0	1.7912
GCATGATGTCGACTTA_4	anti-GAD65+	0	0	0	0	0	0	0	0	0	0.742624	0	2.16448	1.45962	0	2.72908	0	0	2.57382	4.87497	1.45962	3.67758
GCCATTCCACACAGAG_4	anti-GAD65+	0	0	0	0	0	0	0	0	0	0.682471	0	0	0	0	2.17816	0	0	0	5.48801	0	3.80765
GCCGTGAAGTCACTCA_4	anti-GAD65+	0	1.22102	0	0	0	0	0	0	0	0.786325	0	0	0	0	1.22102	0	0	0	3.81169	0	2.64961
GGGAAGTAGGGATGTC_4	anti-GAD65+	0	0	0	0	0	0	0	0	0	1.74789	0	0	1.3469	0	0	0	0	0	3.73255	0	2.03333
GGGATCCAGCTGAGTG_4	anti-GAD65+	0	0	0	0	0	0	0	0	0	0	0	0	2.10438	0	1.85653	0	0	0	2.10438	0	3.26603
GGTAGAGTCTAGACCA_4	anti-GAD65+	0	0.903931	0	0	0	0	0	0	0	0	0	0.903931	1.37082	0	0.903931	0	0	0.903931	0	0	2.54587
GTAAGTCCACGTTCGG_4	anti-GAD65+	0	0	0	0	0	0	0	0	0	0.961758	0	0.961758	0.961758	0	1.76625	0	0	0	0	0	3.64217
GTACAACCACCTCTAC_4	anti-GAD65+	0	0	0	0	0	0	0	0	0	1.44657	0	0.733731	0	0	2.5581	0	0	1.15237	0	0	3.2954
GTACAGTTCAATCAGC_4	anti-GAD65+	0	0	0	0	0	0	0	0	0	1.51927	0	1.02405	1.51927	0	1.02405	0	0	1.84898	2.29477	0	3.25741
GTGAGTTTCAAGAGTA_4	anti-GAD65+	0	0	0	0	0	0	0	0	0	0	1.15392	0	1.15392	0	1.67545	0	0	0	3.63496	0	2.91044
GTGGGAAAGCTTCATG_4	anti-GAD65+	0	0	0	0	0	0	0	0	0	0	0	0	2.66999	0	0.948236	0	0	1.42607	4.39257	0	2.91195
TAAGTCGGTGCCGAAA_4	anti-GAD65+	0	0	0	0	0	0	0	0	0	0	0	0	2.43318	0	1.00522	0	0	0	0	0	1.49627
TACACCCTCTGAGAGG_4	anti-GAD65+	0	0	0	0	0	0	0	0	0	0.717561	0	0.717561	0.717561	0	2.75315	0	0	0.717561	4.85188	0	3.85386
TATCTTGTCTGCTAGA_4	anti-GAD65+	0	1.68834	0	0	0	0	0	0	0.904281	2.12235	0	1.92871	0	0	0	0	0	0.904281	0.904281	0	0.904281
TCAAGCAAGACCCGCT_4	anti-GAD65+	0	0	0	0	0	0	0	0	0	0	0	1.18974	1.18974	0	1.18974	0	0	0	4.4225	0	2.31698
TCATCATTCGTCTACC_4	anti-GAD65+	0	0.764893	0	0	0	0	0	0	0	2.20181	0	1.19317	1.19317	0	2.32142	0	0	1.19317	3.26854	0	4.02786
TCATGAGGTCGTATTG_4	anti-GAD65+	0	0	0	0	0	0	0	0	0	1.06299	0	1.06299	0	0	1.89987	0	0	1.06299	3.83903	1.06299	2.14944
TCATGTTTCGCTTTAT_4	anti-GAD65+	0	1.71385	0	0	0	0	0	0	0	1.95544	0.922972	1.71385	0	0	1.95544	0	0	0.922972	0	0	3.83951
TCATTCAAGCGCAATG_4	anti-GAD65+	0	0.734576	0	0	0	0	0	0	0	2.5596	0	0	1.15348	0	1.15348	0	0	0	2.37596	0	2.78405
TCATTTGGTACGATCT_4	anti-GAD65+	0	0.767358	0	0	0	0	0	0	0	0	1.19638	0	0	0	2.06995	0	0	0	3.22825	0	2.96862
TCGCACTCATGGACAG_4	anti-GAD65+	0	0	0	0	0	0	0	0	0	2.03094	0	1.06188	0	0	2.58751	0	0	0	4.36391	0	2.03094
TCTACATAGAATCGCG_4	anti-GAD65+	0	0	0	0	0	0	0	0	0	1.20589	0	0	2.21801	0	0	0	0	0	4.32904	0	2.33785
TGACGCGAGAAATTCG_4	anti-GAD65+	0	0.650022	0	0	0	0	0	0.650022	0	0.650022	0.650022	1.32089	0.650022	0	1.04069	0	0	0.650022	4.31965	0	2.00271
TGCGGGTCATGTCAGT_4	anti-GAD65+	0	1.7014	0	0	0	0	0	0	0	1.7014	0	0	0	0	1.7014	0	0	0.913838	0	0	1.7014
TGGATCACATAGGTTC_4	anti-GAD65+	0	0	0	0	0	0	0	0	0	1.40164	0	1.96343	2.39343	0	1.40164	0	0	0.928585	1.19283	0	2.88145
TGTAAGCTCAGTGGGA_4	anti-GAD65+	0	0.908414	0	0	0	0	0	0	0	2.12846	0	1.37644	0.908414	0	2.12846	0	0	1.69399	4.62169	0	3.07848
TGTCCCAAGAGTGGCT_4	anti-GAD65+	0	0	0	0	0	0	0	0	0	0	0	0	0	0	2.41361	0	0	1.26513	2.93412	0	2.99956
TTACGCCAGGCATTTC_4	anti-GAD65+	0	0	0	0	0	0	0	0	0	0	0	0	0.962558	0	1.76732	0	0	0.962558	2.20739	0	2.37121
TTACGCCTCTAGAGCT_4	anti-GAD65+	0	1.02992	0	0	0	0	0	0	0	0	0	0	0	0	0	0	0	0	4.67515	0	3.19502
TTAGGGTCATCTCCCA_4	anti-GAD65+	0	0	0	0	0	0	0	0	0	0	0	0	0	0	0	0	0	0	0	0	2.19456
TTATTGCGTTCTCAGA_4	anti-GAD65+	0	0	0	0	0	0	0	0	0	0.85344	0	2.20676	0	0	0	0	0	0	3.50691	0	0
TTCCTAATCTCTCGCA_4	anti-GAD65+	0	0	0	0	0	0	0	0	0	0.968803	0	1.45151	0.968803	0	1.77569	0	0	0.968803	1.45151	0	2.75449
TTGACCCCACCGTGGT_4	anti-GAD65+	0	0	0	0	0	0	0	0	0	0	0	0	3.00505	0	0	0	0	2.07658	3.42273	1.00952	2.43936
TTGCGTCAGCATCGAG_4	anti-GAD65+	0	0	0	0	0	0	0	0	0	0	0	0.773783	0	0	0	0	0	0.773783	4.34272	0	1.92275
TTGCTGCCAATTCTTC_4	anti-GAD65+	0	0	0	0	0	0	0	0	0	0	0	0	0	0	2.39485	0	0	0.885333	0	0	3.72757
TTTCAGTTCTTCTCAA_4	anti-GAD65+	0	0	0	0	0	0	0	0	0	0.497232	0	0.827821	0	0	1.91655	0	0	0.827821	4.34395	0.497232	3.15894
TTTGACTGTTTGTTGG_4	anti-GAD65+	0	1.36104	0	0	0	0	0	0	0	0	0	0	2.67652	0	0.676379	0	0	0.676379	4.32333	0	2.3672
AGGTCATAGCCATATC_5	lesion_associated	0	1.52393	0	0	0	0	0	0	0	1.75561	0	0	1.22186	0	2.10175	0	0	0	4.59646	0	2.10175
ATCATTCAGATGTTCC_5	lesion_associated	0	0	0	0	0	0	0	0	0	1.47486	0	0	0	0	0.987757	0	0	0	1.80099	0.987757	0
CCGGACAGTCGACTGC_5	lesion_associated	0	0	0	0	0	0	0	0	0	2.66181	0	0	0.980309	0	0	0	0	0.980309	5.47703	0	0.980309
CGTTCTGGTTGCATCA_5	lesion_associated	0	0.305824	0	0	0	0	0	0	0	1.79316	0.305824	0	0.729108	0	1.02558	0	0	0	2.75159	0	1.35117
CTCAATTCAATCCTAG_5	lesion_associated	0	0	0	0	0	0	0	0	0	3.20104	0	0.594623	0	0	0	0	0	0	3.55873	0	1.77055
CTGCAGGAGAGGTGCT_5	lesion_associated	0	0	0	0	0	0	0	0	0	2.54954	0.906299	0	0.906299	0	0.906299	0	0	0	2.4271	0	2.6586
CTTTCGGAGAATCGCG_5	lesion_associated	0	1.10641	0	0	0	0	0	0	0	1.61878	0	0	0	0	1.95592	0	0	0	3.30707	0	1.10641
GAAACCTTCGCGGTAC_5	lesion_associated	0	0	0	0	0	0	0	0	0	2.61151	0	0	0.718637	0	1.13246	0	0	1.13246	2.53115	0	2.44377
GAACGTTCACATAACC_5	lesion_associated	0	0	0	0	0	0	0	0	0	2.69445	0	0	0	0	0	0	0	0	4.64163	0	1.96461
GACCAATCAAGTACCT_5	lesion_associated	0	0	0	0	0	0	0	0	0	2.62879	0	0	0	0	0	0	0	0	4.0434	0	2.4866
GCGGAAAGTTCGAACT_5	lesion_associated	0	1.39441	0	0	0	0	0	0	0	1.7136	0	0	0.92279	0	1.39441	0	0	0.92279	4.76861	0	2.31232
TAGATCGGTGTCACAT_5	lesion_associated	0	0	0	0	0	0	0	0	0	2.1099	0	0	0.895878	0	0	0	0	0.895878	3.85827	0	0.895878
TGAGACTTCAGGAAAT_5	lesion_associated	0	0	0	0	0	0	0	0	0	2.68393	0	1.18594	0	0	1.18594	0	0	0	0	0	0
TGCAGTATCCACATAG_5	lesion_associated	0	0	0	0	0	0	0	0	0	0	0	0	0	0	0	0	0	0	3.58469	0	1.18948
TGGTAGTCATGACTCA_5	lesion_associated	0	1.60029	0	0	0	0	0	0	0	2.72366	0	0	0	0	2.09408	0	0	1.42637	4.00333	0	2.67036
TTTGTTGAGTCACGAG_5	lesion_associated	0	0	0	0	0	0	0	0	0	2.72759	0	0	0.784507	0	0	0	0	1.21866	5.24296	0	2.46146
TTTGTTGCAGTCTACA_5	lesion_associated	0	0	0	0	0	0	0	0	0	2.67542	0	0	1.24066	0	1.24066	0	0	0	4.17293	0	1.77763
AAACCCAGTAGATCGG_6	anti-GAD65+	0	0	0	0	0	0	0	0	0	1.69478	0	0	1.17022	0	2.29161	0	0	1.69478	4.96462	0	0
AAAGTCCTCGAGAACG_6	anti-GAD65+	0	1.06473	0	0	0	0	0	0	0	1.06473	0	1.06473	0	0	2.51772	0	0	1.06473	1.06473	0	3.24652
AAGACTCTCGTTCTAT_6	anti-GAD65+	0	0	0	0	0	0	0	0	0	0	0	1.03809	0	0	0	0	0	1.03809	5.02636	0	1.8674
AAGTCGTTCATTACCT_6	anti-GAD65+	0	0	0	0	0	0	0	0	0	1.032	0	0	0	0	1.032	0	0	1.032	3.12149	0	1.032
AAGTTCGAGATAACGT_6	anti-GAD65+	0	0	0	0	0	0	0	0	0	0	0	0	2.93605	0	0	0	0	0	0	0	2.55677
AATGGAATCTGTCCCA_6	anti-GAD65+	0	0	0	0	0	0	0	0	0	0	0	1.31481	1.31481	0	2.99915	0	0	1.86379	4.77182	0	4.44788
ACATCGAAGAGGGTCT_6	anti-GAD65+	0	0	0	0	0	0	0	0	0	1.22703	0	0.790975	1.94986	0	1.22703	0	0	2.65753	4.22699	0	1.94986
ACATCGACACATACTG_6	anti-GAD65+	0	0	0	0	0	0	0	0	0	0.897425	0	0.897425	2.41349	0	2.27415	0	0	2.1122	0	0	3.24671
ACGGAAGCAAGATGTA_6	anti-GAD65+	0	0	0	0	0	0	0	0	0	0.902448	0	0	0.902448	0	1.92608	0	0	0	4.41975	0.902448	2.28175
ACTACGAAGCCGATCC_6	anti-GAD65+	0	0	0	0	0	0	0	0	0	1.16816	0	2.66001	0.745755	0	1.87796	0	0	0	4.65544	0	3.09343
ACTGCAAGTCAGTCCG_6	anti-GAD65+	0	0	0	0	0	0	0	0	0	0	0	0	0	0	2.71061	0	0	0.939937	4.65879	0	2.17465
AGCATCAGTCCACAGC_6	anti-GAD65+	0	0.784248	0	0	0	0	0	0	0	0	0	1.21833	1.75146	0	1.21833	0	0	1.21833	1.93929	0	2.55782
AGGGCTCGTAGATGTA_6	anti-GAD65+	0	1.13438	0	0	0	0	0	0	0	0	0	0	1.13438	0	0	0	0	0	3.90223	0	1.99167
AGGTCTAAGTCGGCCT_6	anti-GAD65+	0	0.819923	0	0	0	0	0	0	0	0.819923	0	0	3.27361	0	0	0	0	0.819923	4.06328	0	1.99492
AGGTTGTCAGCTTTGA_6	anti-GAD65+	0	0	0	0	0	0	0	0	0	0	0	0	1.06324	0	2.7829	0	0	1.9002	0	0	2.7829
AGTAGTCTCAGTCACA_6	anti-GAD65+	0	0	0	0	0	0	0	0	0	0	0	1.1661	2.03187	0	2.48884	0	0	0	3.03904	0	2.80131
AGTGTTGCATAATGAG_6	anti-GAD65+	0	0.709279	0	0	0	0	0	0	0	0.709279	0	1.63512	2.33144	0	1.12006	0	0	2.42703	4.10901	0	1.63512
ATCGTAGTCTCATAGG_6	anti-GAD65+	0	0	0	0	0	0	0	0	0	0	0	0	2.9075	0	1.57834	0	0	1.57834	1.07276	0	1.91255
ATGGTTGTCTACTTCA_6	anti-GAD65+	0	0	0	0	0	0	0	0	0	0	0	0	0.918607	0	0	0	0	0	4.69517	0	2.67774
CAAAGAACACAGCCTG_6	anti-GAD65+	0	1.01308	0	0	0	0	0	0	0	0	0	3.16981	0	0	1.83454	0	0	1.83454	4.28932	1.01308	2.08148
CAAAGAATCGTTGTTT_6	anti-GAD65+	0	0	0	0	0	0	0	0	0	1.66373	0	1.14406	1.66373	0	2.25738	0	0	1.14406	3.72931	0	3.91618
CACACAATCCACTTCG_6	anti-GAD65+	0	0	0	0	0	0	0	0	0	0	0	0	0	0	1.67092	0	0	0	4.65845	1.00314	2.50343
CACTTCGCAACTGCCG_6	anti-GAD65+	0	0.92343	0	0	0	0	0	0	0	1.95609	0	2.31327	2.6852	0	2.15055	0	0	0	0	0	2.31327
CATCAAGCACTCGATA_6	anti-GAD65+	0	0	0	0	0	0	0	0	0	1.58063	0	0.826807	0.826807	0	1.58063	0	0	0.826807	0	0	3.01013
CCAATGACATTGTCGA_6	anti-GAD65+	0	0	0	0	0	0	0	0	0	0	0	0	0	0	1.90781	0	0	2.15769	5.17601	0	2.15769
CCACAAAAGGAACATT_6	anti-GAD65+	0	0	0	0	0	0	0	0	0	1.63604	0	1.63604	2.97586	0	1.12083	0	0	1.63604	4.52141	0	2.59558
CCACGAGGTAACTGCT_6	anti-GAD65+	0	1.00997	0	0	0	0	0	1.00997	0	0	0	1.50208	3.08859	0	0	0	0	1.00997	4.41931	0	2.70565
CCCGAAGGTCACCACG_6	anti-GAD65+	0	0	0	0	0	0	0	0	0	1.079	0	0	1.58586	0	0	0	0	0	0	0	2.91646
CCTAAGACACATGACT_6	anti-GAD65+	0	0.996944	0	0	0	0	0	0	0	1.81319	0	0	0	0	2.42125	0	0	0	0	0	2.42125
CCTCACACATGATAGA_6	anti-GAD65+	0	0	0	0	0	0	0	0	0	0	0	0	1.06225	0	1.06225	0	0	1.06225	3.79629	0	2.65676
CGCCATTCATATACCG_6	anti-GAD65+	0	0	0	0	0	0	0	0	0	0	0	0	0	0	1.52938	0	0	0	0	0	2.61401
CGTAGTAAGCTGCCAC_6	anti-GAD65+	0	0	0	0	0	0	0	0	0	0	0	0.83796	0	0	1.59634	0	0	0	3.55828	0	2.64734
CGTAGTATCAAAGCCT_6	anti-GAD65+	0	0.7652	0	0	0	0	0	0	0	2.52527	0	1.49252	2.61328	0	2.20232	0	0	0.7652	0.7652	0	2.42876
CTAGACATCTGAGAAA_6	anti-GAD65+	0	0.985541	0	0	0	0	0	0	0	0	0	0.985541	2.40474	0	1.47213	0	0	1.79804	4.19707	0	2.96897
CTCAACCAGCAAGTGC_6	anti-GAD65+	0	0	0	0	0	0	0	0	0	1.19373	0	0	1.72254	0	2.69438	0	0	2.06663	0	1.72254	3.89766
CTCATCGCAGGAAGTC_6	anti-GAD65+	0	0	0	0	0	0	0	0	0	0	0	0	0	0	0	0	0	1.71622	4.84619	0	2.31519
CTCCATGTCAAAGCCT_6	anti-GAD65+	0	0.988816	0	0	0	0	0	0	0	2.40949	0	1.47616	2.24498	0	2.04798	0	0	2.04798	0	0	3.27036
CTCTGGTCAACGGCTC_6	anti-GAD65+	0	0	0	0	0	0	0	0.930162	0	0	0	0.930162	2.1604	0	1.72362	0	0	1.96567	0	0	2.32332
CTGAGGCTCGATACGT_6	anti-GAD65+	0	2.29253	0	0	0	0	0	0	0	0	0	0	0	0	1.02245	0	0	1.02245	4.90156	0	2.59972
CTGGTCTCAGTGAGCA_6	anti-GAD65+	0	0	0	0	0	0	0	0	0	0	0	0	1.78389	0	2.86276	0	0	0	0	0	3.7825
CTGTATTCACCTGCTT_6	anti-GAD65+	0	0	0	0	0	0	0	0	0	1.90213	0	1.06473	0	0	0	0	0	1.90213	4.23992	0	1.06473
GAAGTAATCCCGAACG_6	anti-GAD65+	0	0	0.707291	0.707291	0	0	0	0	0.707291	0	0	0	0.707291	0	0	0	0	0.707291	4.29038	0	2.22223
GACTCAACAGGAGGAG_6	anti-GAD65+	0	0	0	0	0	0	0	0	0	0	0	1.1321	2.61102	0	1.64949	0	0	0	4.09202	0	0
GACTCTCTCACTTATC_6	anti-GAD65+	0	0	0	0	0	0	0	0	0	0	0	1.72412	0	0	1.72412	0	0	0	4.33411	0	3.29989
GAGTCTAGTTGCATAC_6	anti-GAD65+	0	0	0	0	0	0	0	0	0	1.93756	0	1.2169	0	0	0.78315	0	0	0.78315	4.89855	0	2.232
GATCATGAGAAATGGG_6	anti-GAD65+	0	0	0	0	0	0	0	0	0	1.68451	0	0	1.16156	0	1.16156	0	0	0	4.58063	0	2.2803
GATTTCTTCCGGACGT_6	anti-GAD65+	0	0	0	0	0	0	0	0	0	1.68941	0	2.12352	1.92984	0	2.12352	0	0	0.905069	4.14041	1.37225	1.68941
GCAGCTGCATCCGATA_6	anti-GAD65+	0	1.21661	0	0	0	0	0	0	0	2.23163	0	2.29344	2.35165	0	2.60065	0	0	0	2.40666	0.782924	2.99602
GCAGGCTAGGCCTAAG_6	anti-GAD65+	0	0	0	0	0	0	0	0	0	0	0	0.973596	2.0268	0	2.0268	0	0	1.7821	5.20521	0	2.86074
GCATTAGCACGGCTAC_6	anti-GAD65+	0	1.35396	0	0	0	0	0	0	0	0	0	1.90887	1.66942	0	0.890509	0	0	0	0	0	1.90887
GCCCAGATCGACGCTG_6	anti-GAD65+	0	0	0	0	0	0	0	0	0	1.8418	0	0	1.8418	0	0	0	0	2.19297	3.31561	0	1.2958
GCCGATGGTCACTTCC_6	anti-GAD65+	0	1.17407	0	0	0	0	0	1.17407	0	1.17407	0	0	0	0	1.69933	0	0	0	2.49944	0	2.93816
GCTGAATCATCTGGGC_6	anti-GAD65+	0	0	0	0	0	0	0	0	0	1.78156	0	1.78156	0	0	1.78156	0	0	0	4.2506	0	3.47447
GGAGAACAGGAATGTT_6	anti-GAD65+	0	0	0	0	0	0	0	0	0	1.99022	0	2.88176	1.13324	0	1.65085	0	0	2.24314	4.09367	0	1.65085
GGGATCCCACCAAAGG_6	anti-GAD65+	0	0	0	0	0	0	0	0	0	0.791041	0	0.791041	2.81385	0	1.52976	0	0	0.791041	3.51315	0	3.01018
GGTCACGGTGCATGAG_6	anti-GAD65+	0	0.636031	0	0	0	0	0	0	0	1.97724	0	1.29935	2.09331	0	1.29935	0	0	0	0	1.02171	1.69467
GGTTAACGTTGTCATG_6	anti-GAD65+	0	0	0	0	0	0	0	0	0	1.47707	0	3.33366	0.989558	0	0	0	0	0	0	0	2.88483
GTACAACGTTCTCACC_6	anti-GAD65+	0	0	0	0	0	0	0	0	0	1.28299	0	0.501895	3.05434	0	1.71613	0	0	1.44909	3.4947	0	2.59414
GTAGGTTAGTTTGCTG_6	anti-GAD65+	0	0	0	0	0	0	0	0	0	1.58094	0	0	1.58094	0	1.91534	0	0	0	4.80872	0	3.97224
GTCACTCAGCCTCTTC_6	anti-GAD65+	0	0	0	0	0	0	0	0	0	2.64539	0	2.02082	2.31869	0	0.836771	0	0	1.28587	4.17648	0	1.28587
GTCATGACACACAGAG_6	anti-GAD65+	0	0	0	0	0	0	0	0	0	0	0	0	0.851973	0	0.851973	0	0	0.851973	0	0	1.30523
GTCATTTTCGTAACCA_6	anti-GAD65+	0	0	0	0	0	0	0	0	0	0.602784	0	0	2.86471	0	1.46066	0	0	2.227	0	0.602784	2.53217
GTCCCATAGTCCGCCA_6	anti-GAD65+	0	1.17453	0	0	0	0	0	0	0	2.50006	0	2.50006	2.6686	0	0	0	0	0	0	0	2.6686
GTGCAGCCACGATAGG_6	anti-GAD65+	0	0	0	0	0	0	0	0	0	0	0	0.98818	1.80155	0	0	0	0	2.40857	4.44637	0	2.54979
GTTACAGAGGGCATGT_6	anti-GAD65+	0	0.87269	0	0	0	0	0	0	0	0.87269	0	0	0.87269	0	2.07527	0	0	0.87269	0.87269	0	2.37522
GTTCCGTTCAAGTGTC_6	anti-GAD65+	0	0	0	0	0	0	0	0	0	1.35674	0	1.35674	0	0	0	0	0	0	4.16569	0	2.73551
TAAGCCAGTGTTAACC_6	anti-GAD65+	0	0	0	0	0	0	0	0	0	0	0	2.09059	2.2887	0	2.2887	0	0	1.01972	4.05556	0	3.1032
TAAGCGTTCCAGCACG_6	anti-GAD65+	0	0	0	0	0	0	0	0	0	0	0	0	2.39223	0	1.24832	0	0	0	0	0	1.78657
TACGCTCAGCACTCTA_6	anti-GAD65+	0	0	0	0	0	0	0	0	0	1.24743	0	0	1.24743	0	2.13348	0	0	0	5.58541	0	3.76546
TACGTCCTCCACTTCG_6	anti-GAD65+	0	0	0	0	0	0	0	0	0	0	0	0	1.48323	0	1.48323	0	0	1.18523	0	0	2.60216
TAGACTGTCAGGACGA_6	anti-GAD65+	0	0	0	0	0	0	0	0	0	1.66913	0	1.1486	3.11519	0	1.1486	0	0	0	4.18378	0	2.63352
TAGATCGGTGAGCCAA_6	anti-GAD65+	0	0	0	0	0	0	0	0	0	2.11617	0	0	1.7692	0	2.37326	0	0	2.37326	4.45618	0	2.89213
TCAAGACTCTTAGTTC_6	anti-GAD65+	0	2.373	0	0	0	0	0	0	0	0	0	0	0	0	1.92245	0	0	0	0	0	3.26945
TCAGTCCAGTCTACCA_6	anti-GAD65+	0	0	0	0	0	0	0	0	0	2.53362	0	1.46187	0	0	1.46187	0	0	0.977198	4.95474	0	2.2284
TCGACGGAGGCTCACC_6	anti-GAD65+	0	0	0	0	0	0	0	0.75826	0	0	0	0.75826	2.89139	0	1.48244	0	0	1.18452	4.45542	0.75826	1.18452
TCGGTCTAGGCACCAA_6	anti-GAD65+	0	1.17453	0	0	0	0	0	0	0	0	0	2.04251	2.04251	0	1.17453	0	0	0	5.26451	0	0
TCTCAGCTCCGTGCGA_6	anti-GAD65+	0	0	0	0	0	0	0	1.76118	0	0	0	0	1.76118	0	0	0	0	1.76118	0	0	1.22661
TCTGCCATCTAAGAAG_6	anti-GAD65+	0	1.06961	0	0	0	0	0	0	0	0	0	1.57453	0	0	1.90846	0	0	1.90846	0	0	2.79202
TGACTCCCACAACGCC_6	anti-GAD65+	0	0	0	0	0	0	0	0	0	2.96077	0	2.42489	1.71887	0	1.19062	0	0	1.48923	3.82074	0	2.60934
TGCGATATCTTAGTTC_6	anti-GAD65+	0	0	0	0	0	0	0	0	0	1.50675	0	2.85587	0.775043	0	2.54214	0	0	2.33848	4.10603	0	3.24198
TGGGTTAGTTAAGACA_6	anti-GAD65+	0	0.818292	0	0	0	0	0	0.818292	0	1.80278	0	1.80278	0	0	1.56859	0	0	0	0	0	1.26222
TGGGTTATCACGATAC_6	anti-GAD65+	0	0.952176	0	0	0	0	0	0	0	1.99679	0	0	0.952176	0	1.43095	0	0	1.43095	0	0	2.91803
TGGTTAGAGATGTAGT_6	anti-GAD65+	0	0	0	0	0	0	0	0	0	1.73288	0	0	1.97537	0.937	0.937	0	0	2.47369	1.73288	0	2.33349
TGTCCACAGATGTTAG_6	anti-GAD65+	0	1.17515	0	0	0	0	0	0	0	1.17515	0	0	1.17515	0	0	0	0	0	4.11811	0	0
TTAATCCCACGCACCA_6	anti-GAD65+	0	0	0	0	0	0	0	0	0	0	0	0	1.20156	0	2.21251	0	0	1.91887	3.64297	1.5014	2.21251
TTCCACGGTGGACCTC_6	anti-GAD65+	0	0	0	0	0	0	0	0	0	0	0	0	1.50698	0	1.50698	0	0	1.01398	0	1.01398	2.58745
TTCTAACAGTAAACTG_6	anti-GAD65+	0	1.45302	0	0	0	0	0	0	0	0	0	0	1.45302	0	2.52301	0	0	0	4.17257	0	2.75633
TTTATGCAGATTGAGT_6	anti-GAD65+	0	0	0	0	0	0	0	0	0	2.43147	0	1.9776	0	0	1.12334	0	0	0	4.35388	0	2.59903
AAAGAACAGTGAGGCT_7	lesion_associated	0	0.941269	0	0	0	0	0	0	0	3.19657	0.941269	3.19657	1.73866	0	2.90118	0	0	0	3.83587	0	3.47397
AAAGGGCCAGGGAGAG_7	lesion_associated	0	0	0	0	0	0	0	0	0	2.10318	0	1.67059	0	0	1.35503	0	0	0	4.80261	0	1.35503
AAAGGTAAGATGACCG_7	lesion_associated	0	2.15607	0	0	0	0	0	0	0	1.39991	0	2.58168	1.39991	0	2.3189	0	0	1.96146	2.15607	0	3.40189
AACAAAGTCGTACCTC_7	lesion_associated	0	1.77055	0	0	0	0	0	0	0	2.93766	0	1.44678	2.51551	0	2.84764	0	0	0	3.46164	0	2.01474
AACAACCCAATAGGAT_7	lesion_associated	0	1.58968	0	0	0	0	0	0	0	2.24652	0	2.17525	2.31304	0	2.17525	0	0	0	4.20001	0	3.02096
AACCAACCAAGAGATT_7	lesion_associated	0	1.52276	0	0	0	0	0	0	0	1.52276	0.639861	1.30526	0.639861	0	2.53772	0	0	1.85275	2.10044	0.639861	3.19054
AACCAACGTCTACAGT_7	lesion_associated	0	0.767193	0	0	0	0	0	0	0	1.4954	0	2.72321	1.85379	0	0.32539	0	0	0.32539	2.55891	0.32539	0.767193
AACCTTTGTAGAATAC_7	lesion_associated	0	1.07137	0	0	0	0	0	0	0	2.36056	0	0	2.36056	0	2.36056	0	0	0	0	0	2.90551
AACGAAATCATTGCCC_7	lesion_associated	0	0.715204	0	0	0	0	0	0	0	3.56874	0	1.6445	1.4192	0	1.12792	0	0	0	4.58648	0.715204	2.93164
AACGAAATCGTAACAC_7	lesion_associated	0	0.783343	0	0	0	0	0	0	0	1.51871	0	2.23232	0.783343	0	2.72558	0	0	1.21715	1.75009	0	3.20986
AAGCGAGCACTGGCGT_7	lesion_associated	0	0	0	0	0	0	0	0	0	2.0527	0	1.18263	1.70945	0	2.30775	0	0	0	0	1.18263	3.7841
AAGTACCCAATTTCCT_7	lesion_associated	0	1.3495	0	0	0	0	0	0	0	2.89774	0	1.3495	0	0	0	0	0	0.886967	0	0	2.62827
AATGGAATCTTTGATC_7	lesion_associated	0	1.10865	0	0	0	0	0	0	0	2.653	0	1.10865	2.31611	0	2.31611	0	0	0.700681	1.10865	0	2.653
ACAAAGACACAGAAGC_7	lesion_associated	0	0	0	0	0	0	0	0	0	2.90496	0	1.91026	0	0	1.07099	0	0	0	1.07099	0	2.5265
ACAGCCGTCTTCTTCC_7	lesion_associated	0	0.857327	0	0	0	0	0	0	0	2.76791	0	2.76791	1.62345	0	1.31203	0	0	0	0	0	3.42916
ACATCCCGTCCGGCAT_7	lesion_associated	0	0	0	0	0	0	0	0	0	3.4307	0	0	1.943	0	3.36402	0	0	1.09635	1.60672	0	3.84683
ACCGTTCAGCGGGTTA_7	lesion_associated	0	1.17919	0	0	0	0	0	0	0	0	0	1.70538	1.17919	0	1.17919	0	0	0	4.12386	0	2.94517
ACCGTTCTCGGCTATA_7	lesion_associated	0	0	0	0	0	0	0	0	0	1.23114	0	0	0.794151	0	3.58807	0	0	0	0.794151	0	4.23271
ACCTGAAGTAGCGTCC_7	lesion_associated	0	0	0	0	0	0	0	0	0	3.03954	0	2.13545	0	0	3.76765	0	0	0	3.76765	0	3.15199
ACCTGTCTCAGCTGAT_7	lesion_associated	0	0.948381	0	0	0	0	0	0	0.948381	2.49078	0	2.6139	0	0	2.18691	0	0	0.948381	0	0	3.62101
ACGCACGTCCATACTT_7	lesion_associated	0	1.45402	0	0	0	0	0	0	0	3.30478	0	1.45402	1.77841	0	2.52421	0	0	0	0	0	3.24268
ACTGTCCTCATCCCGT_7	lesion_associated	0	1.47759	0	0	0	0	0	0	0	2.67618	0.612801	1.26322	1.26322	0	0.612801	0	0	0.612801	0	0.612801	2.67618
AGAACCTAGTATAACG_7	lesion_associated	0	2.30484	0	0	0	0	0	0	0	1.7068	0.917793	0.917793	3.79794	0	3.48367	0	0	1.38817	4.2293	0	3.86318
AGACAAAAGATAACGT_7	lesion_associated	0	0.729145	0	0	0	0	0	0	0	1.14633	0	0.729145	0.729145	0	1.66643	0	0	0	0	0	2.89993
AGATAGACATACCATG_7	lesion_associated	0	0	0	0	0	0	0	0	0	2.15458	0	2.45736	1.39865	0	1.96001	0	0	0.926184	3.93808	0	2.15458
AGCCACGCATCGGTTA_7	lesion_associated	0	1.23191	0	0	0	0	0	0	0	2.89006	0	0	0	0	2.11424	0	0	0	4.3655	0	3.32163
AGGAATAGTATACCCA_7	lesion_associated	0	0	0	0	0	0	0	0	0	1.52839	0	1.52839	3.1208	0	1.03154	0	0	1.03154	0	0	3.03779
AGGACGAAGAGTTGAT_7	lesion_associated	0	0	0	0	0	0	0	0	0	2.8572	0	2.8572	1.73859	0	3.44937	0	0	0	1.20737	0	3.91677
AGGATCTGTGTTTCTT_7	lesion_associated	0	0.896307	0	0	0	0	0	0	0	2.11054	0	2.11054	1.6774	0	3.18671	0	0	0	0	0	3.94679
AGGCTGCAGACCTGGA_7	lesion_associated	0	0	0	0	0	0	0	0	0	2.2616	0	2.06417	0	0	0	0	0	0	0	0	3.70261
AGGGCCTCATAAGATG_7	lesion_associated	0	0.789266	0	0	0	0	0	0	0	1.75908	0	0.789266	2.24203	0	2.10543	0	0	0	2.10543	0	3.31197
AGGTGTTAGCAAATGT_7	lesion_associated	0	0	0	0	0	0	0	0	0	1.75574	0	2.83081	0.953939	0	3.15029	0	0	0	0	0	3.21642
AGGTGTTGTCTTGGTA_7	lesion_associated	0	0	0	0	0	0	0	0	0	2.46902	0	2.84585	0	0	1.85714	0	0	0	0	1.30906	3.33317
AGTCAACTCAAACGAA_7	lesion_associated	0	0.964764	0	0	0	0	0	0	0	0	0	1.44653	1.77028	0	2.84733	0	0	2.84733	1.44653	0	3.93865
AGTGCCGAGATGCAGC_7	lesion_associated	0	0	0	0	0	0	0	0	0	2.80944	0	1.82458	1.00555	0	2.26872	0	0	1.49667	3.97033	0	3.22952
AGTTCCCCACTAACGT_7	lesion_associated	0	0	0	0	0	0	0	0	0	2.67823	0	2.60939	1.0774	0	1.76518	0	0	0	2.36886	0	2.86019
ATATCCTTCCACCTGT_7	lesion_associated	0	0	0	0	0	0	0	0	0	2.01495	0	2.21107	0	0	3.5116	0	0	0	4.49499	0	3.26534
ATCTCTAAGCCAAGCA_7	lesion_associated	0	1.54472	0	0	0	0	0	0	0	1.54472	0	0	0	0	1.04497	0	0	0	1.04497	0	2.75662
ATCTCTAGTGTTTACG_7	lesion_associated	0	0.962458	0	0	0	0	0	0	0	2.01123	0	2.20724	2.20724	0	2.7449	0	0	0	3.50743	0	3.45771
ATGAGGGTCATTCGGA_7	lesion_associated	0	0.856001	0	0	0	0	0	0	0	1.31035	0	0.856001	0.856001	0	2.0501	0	0	1.31035	2.0501	0	2.76575
ATGGATCAGCGAGTAC_7	lesion_associated	0	0	0	0	0	0	0	0	0	2.52117	0	0.820421	0	0	1.5716	0	0	0	3.52806	0	3.32145
CAACAACTCCCTGTTG_7	lesion_associated	0	2.23118	0	0	0	0	0	0	0	2.23118	0	0.712387	1.64005	0	2.98059	0	0	1.12418	3.70072	1.12418	4.02641
CAAGAGGCAAGAGATT_7	lesion_associated	0	0.669143	0	0	0	0	0	0	0	2.35381	0	1.35007	0.669143	0	2.44045	0	0	0.669143	0.669143	0.669143	3.21141
CAATCGACACTTGGGC_7	lesion_associated	0	2.11248	0	0	0	0	0	0	0	3.34137	0	2.74326	0	0	2.74326	0	0	0	0	0	2.85386
CAATGACCAGGCTTGC_7	lesion_associated	0	0.658134	0	0	0	0	0	0	0	2.41975	0	2.49932	0	0	2.33329	0	0	2.01734	2.13411	1.05165	2.87702
CAGCGTGGTTTCTATC_7	lesion_associated	0	0.754779	0	0	0	0	0	0	0	3.00377	0	0.754779	0	0	1.17997	0	0	1.17997	4.44893	0	2.82019
CAGGGCTTCGGCATCG_7	lesion_associated	0	0	0	0	0	0	0	0	0	3.0072	0	3.43123	2.25623	0	0	0	0	1.14319	3.99671	0	3.43123
CATGCCTAGTGCTCAT_7	lesion_associated	0	0	0	0	0	0	0	0	0	2.36842	0	2.16842	2.16842	0	3.01363	0	0	0	4.14243	0	3.01363
CATGCGGGTCGAACGA_7	lesion_associated	0	1.5576	0	0	0	0	0	0	0	3.37093	0	2.50489	1.0556	0	1.89027	0	0	0	0	1.89027	3.90634
CATTCTAGTAGACAAT_7	lesion_associated	0	0	0	0	0	0	0	0	0	2.74718	1.12672	2.43603	2.23452	0	2.60365	0	0	1.12672	1.64307	0	3.89114
CATTGCCTCGGTCTGG_7	lesion_associated	0	0.85569	0	0	0	0	0	0	0	2.04962	0	2.76525	1.30995	0	3.12007	0	0	0	0	0	3.12007
CCACCATGTCGCACAC_7	lesion_associated	0	1.52356	0	0	0	0	0	0	0	1.22152	0	0	0	0	1.22152	0	0	0	4.85974	0	2.46518
CCGGACAAGAGTGTTA_7	lesion_associated	0	0.861173	0	0	0	0	0	0	0	3.06754	0	2.68508	3.24208	0	1.62881	0	0	1.86621	4.29585	0.861173	2.77417
CCGGACATCGTGCGAC_7	lesion_associated	0	1.59535	0	0	0	0	0	0	0	3.20194	0	2.38187	1.93081	0	2.54867	0	0	1.59535	0	1.08688	2.18156
CCGTGAGAGTCAGCGA_7	lesion_associated	0	1.23381	0	0	0	0	0	0	0	3.62472	0	2.3737	3.01917	0	2.57805	0	0	1.23381	0	1.23381	2.57805
CCGTGAGGTATCCCAA_7	lesion_associated	0	0	0	0	0	0	0	0	0	1.39612	0	0	1.39612	0	2.78486	0	0	1.39612	2.87454	0	3.70164
CCTCCTCCAAATTGCC_7	lesion_associated	0	0	0	0	0	0	0	0	0	2.75012	0	1.47694	1.17958	0	2.30379	0	0	0	0	0	2.41041
CGAAGTTTCGACCAAT_7	lesion_associated	0	1.60434	0	0	0	0	0	0	0	2.90269	0	1.29465	1.29465	0	0.843657	0	0	0	0	0	0
CGGGTGTAGCTTGTTG_7	lesion_associated	0	0	0	0	0	0	0	0	0	2.57371	0.592013	1.76571	1.44232	0	0	0	0	1.23048	0.592013	0	2.11247
CGGGTGTGTTGTTGAC_7	lesion_associated	0	1.00197	0	0	0	0	0	0	0	2.69389	0	2.26366	1.19337	0	1.19337	0	0	0	3.35265	0.453968	2.90342
CGTTCTGCATCCTATT_7	lesion_associated	0	0.988604	0	0	0	0	0	0	0	2.48229	0	0.988604	0.988604	0	1.93242	0	0	1.65225	3.36188	0.611796	2.33031
CTACGGGCAGGAAGTC_7	lesion_associated	0	0	0	0	0	0	0	0	0	2.77353	0.916891	2.30349	1.70557	0	0	0	0	1.70557	3.8928	0	2.14095
CTCACTGCACAACATC_7	lesion_associated	0	2.07211	0	0	0	0	0	0	0	1.64189	0	1.64189	0	0	2.78941	0	0	0.870586	3.08304	0	3.65025
CTCATCGCATGACTTG_7	lesion_associated	0	0.500689	0	0	0	0	0	0	0	3.13962	0.500689	2.09782	1.28077	0	1.92406	0	0	0.832785	0.500689	0	2.88459
CTCATTATCACCGCTT_7	lesion_associated	0	0	0	0	0	0	0	0	0	2.94137	0	1.57788	1.27064	0	2.71451	0	0	0	0	0	2.79598
CTCCAACTCTGGCCTT_7	lesion_associated	0	1.74373	0	0	0	0	0	0	0	1.21174	0	1.21174	0	0	1.93128	0	0	0.77917	0	0.77917	1.93128
CTCCGATGTTGTATGC_7	lesion_associated	0	0	0	0	0	0	0	0	0	2.39896	0	0.981559	0	0	2.23463	0	0	0.981559	0	0.981559	3.12201
CTCTCAGAGTTAACGA_7	lesion_associated	0	0	0	0	0	0	0	0	0	2.94901	0.724618	2.6223	1.14036	0	2.54187	0	0	1.43314	1.14036	0.724618	3.4272
CTGAATGCAGGCACTC_7	lesion_associated	0	0	0	0	0	0	0	0	0	2.53591	0	2.16928	0	0	2.67868	0	0	1.07772	0	1.07772	3.58028
CTGAGCGTCTCCCATG_7	lesion_associated	0	0	0	0	0	0	0	0	0	2.43793	0	1.12813	3.53916	0	1.64475	0	0	0	0	1.64475	1.9837
CTGCTCAAGGCCCGTT_7	lesion_associated	0	0	0	0	0	0	0	0	0	0	0	1.09875	0	0	3.66376	0	0	1.09875	0	0	4.48883
CTGTAGACATTAAAGG_7	lesion_associated	0	1.5814	0	0	0	0	0	0	0	1.91584	0	0	1.5814	0	2.91115	0	0	0	0	0	3.5212
CTGTGGGGTTGCTGAT_7	lesion_associated	0	0	0	0	0	0	0	0	0	1.90259	0	1.71606	1.71606	0	0.761105	0	0	1.18823	5.21843	0.761105	3.34552
CTTGAGAAGTCCGTCG_7	lesion_associated	0	0	0	0	0	0	0	0	0	3.37311	0	2.44784	1.50876	0	0.776435	0	0	0	3.45051	0	2.34081
GAACGTTGTCTGATAC_7	lesion_associated	0	1.14845	0	0	0	0	0	0	0	3.28989	0	2.26314	1.14845	0	1.66896	0	0	0	0	0	3.11499
GAAGAATAGGCCCGTT_7	lesion_associated	0	0.862753	0	0	0	0	0	0	0	2.06031	0	2.3597	2.22116	0	2.85854	0	0	1.86852	3.52259	0	3.07015
GAAGGACTCACCTGTC_7	lesion_associated	0	0	0	0	0	0	0	0	0	2.37341	0	0.593968	0.964061	0	1.62054	0	0	0.593968	0	0	2.51416
GACGTTACAACGATTC_7	lesion_associated	0	0	0	0	0	0	0	0	0	2.87024	0	0.869941	1.32801	0	2.69919	0	0	1.32801	4.27284	0.869941	3.30867
GACTATGAGGGCATGT_7	lesion_associated	0	1.2063	0	0	0	0	0	0	0	2.63016	0	2.21853	1.50666	0	3.14589	0	0	0.77498	0	0.77498	2.71115
GACTATGCAGACTCTA_7	lesion_associated	0	0	0	0	0	0	0	0	0	2.77537	0	3.23091	0	0	2.61958	0	0	0	4.3782	1.19832	2.84502
GAGAAATAGCCTTGAT_7	lesion_associated	0	0	0	0	0	0	0	0	0	2.00287	0	3.67533	2.19865	0	1.4363	0	0	1.75918	0	0	2.50291
GATAGCTAGCGCAATG_7	lesion_associated	0	0	0	0	0	0	0	0	0	2.62627	0.825147	2.94186	0.825147	0	2.42105	0	0	1.271	0	0	3.73841
GATGACTCATCCGGCA_7	lesion_associated	0	0	0	0	0	0	0	0	0	2.94604	0	1.64111	0	0	2.49285	0	0	0	3.7841	0	3.49348
GATGAGGAGATAACGT_7	lesion_associated	0	0	0	0	0	0	0	0	0	2.30476	0	2.30476	0.828039	0	0.828039	0	0	0	0	0.828039	2.00743
GATGGAGGTGAGGCAT_7	lesion_associated	0	0	0	0	0	0	0	0	0	1.83013	0	2.5813	0	0	2.5813	0	0	0	0	0	3.75835
GATTCGAGTGGGACAT_7	lesion_associated	0	0.761349	0	0	0	0	0	0	0	3.26215	0	3.26215	1.18855	0	2.83182	0	0	0.761349	0	0	3.56204
GCACATATCCGCTAGG_7	lesion_associated	0	1.22448	0	0	0	0	0	0	0	2.88014	0	1.75869	0	0	1.52684	0	0	2.81034	0.789003	0	1.52684
GCACTAACACAGCTTA_7	lesion_associated	0	0	0	0	0	0	0	0	0	2.28299	0	2.9238	0	0	1.01566	0	0	0	0	0	2.08502
GCATCTCTCACCTCGT_7	lesion_associated	0	0	0	0	0	0	0	0	0	2.68215	0	1.31461	0	0	0.859363	0	0	0	0	0	2.21593
GCATCTCTCTAGGAAA_7	lesion_associated	0	0	0	0	0	0	0	0	0	1.07785	0	1.91914	0	0	1.58447	0	0	1.58447	4.7139	1.91914	3.10557
GCCATGGCAGCTACAT_7	lesion_associated	0	0	0	0	0	0	0	0	0	2.43603	0	0	0	0	1.93998	0	0	2.29635	4.96986	0	0.912141
GCTTTCGTCGTCGCTT_7	lesion_associated	0	0	0	0	0	0	0	0	0	3.05198	0	1.61571	1.10384	0	1.61571	0	0	1.10384	0	1.10384	3.67119
GGAATCTTCGCCGTGA_7	lesion_associated	0	1.71796	0	0	0	0	0	0	0	1.39842	0	1.71796	0	0	2.45708	0	0	0.926	3.34776	0.926	3.34776
GGCTGTGAGCGCATCC_7	lesion_associated	0	1.41506	0	0	0	0	0	0	0	2.70973	0	0.939367	0.939367	0	3.25555	0	0	0	0.939367	0	3.98869
GGGACAACAGTGAGCA_7	lesion_associated	0	0	0	0	0	0	0	0	0	1.1331	0	2.756	0	0	2.44463	0	0	0	2.88156	0	2.24295
GGGATCCAGACTTGTC_7	lesion_associated	0	2.01968	0	0	0	0	0	0	0	3.08717	0	1.28492	0.83603	0	3.14511	0	0	0	4.43864	0	3.5169
GGTAGAGCATCATCTT_7	lesion_associated	0	1.45958	0	0	0	0	0	0	0	2.76435	0	1.45958	3.03615	0	3.18342	0	0	0	3.70499	0	3.24964
GTAGAGGCATTAGGCT_7	lesion_associated	0	0.80989	0	0	0	0	0	0	0	3.4717	0	1.55667	1.7902	0	1.97939	0	0	0.80989	2.84605	0.80989	3.15521
GTAGTACAGCGTGCTC_7	lesion_associated	0	0	0	0	0	0	0	0	0	1.08636	0	1.08636	1.08636	0	3.11787	0	0	2.38116	3.95221	1.59472	3.7432
GTCCTCAAGCGGTAGT_7	lesion_associated	0	0	0	0	0	0	0	0	0	1.152	0	1.152	1.67316	0	2.26779	0	0	0	4.31205	0	3.21123
GTGTTAGAGGTCGAGT_7	lesion_associated	0	1.57317	0	0	0	0	0	0	0	3.00119	1.06848	2.90134	1.06848	0	2.35658	0	0	0	4.29886	0	3.17519
GTTACGATCCACAGCG_7	lesion_associated	0	0.951005	0	0	0	0	0	0	0	2.91622	0	2.61787	0	0	1.99514	0	0	1.75179	0	0	2.82631
TAACCAGAGGGTGAGG_7	lesion_associated	0	0	0	0	0	0	0	0	0	2.67257	0	0	0	0	2.16346	0	0	0	1.0734	0	2.67257
TAATCTCGTGCCCACA_7	lesion_associated	0	0	0	0	0	0	0	0	0	2.36198	0	2.24182	0.789134	0	2.36198	0	0	0	0	1.22465	2.6544
TACACCCCACGTATAC_7	lesion_associated	0	1.08741	0	0	0	0	0	0	0	3.59452	0	2.18225	1.93148	0	1.59598	0	0	1.08741	0	0	1.59598
TACCCGTGTTGGCTAT_7	lesion_associated	0	1.70667	0	0	0	0	0	0	0	2.67634	0	0	0	0	3.33447	0	0	0	0	0	3.55046
TAGATCGTCATTGCTT_7	lesion_associated	0	0	0	0	0	0	0	0	0	2.36056	0	2.56465	1.75759	0	2.36056	0	0	0	0	0	3.61061
TCAGTTTGTAGGCAAC_7	lesion_associated	0	0.844489	0	0	0	0	0	0	0	2.19285	0	0.844489	0.844489	0	1.84168	0	0	0	2.0326	0	2.33093
TCCAGAAGTGAATATG_7	lesion_associated	0	0	0	0	0	0	0	0	0	1.93998	0	1.69908	1.3811	0	1.69908	0	0	1.3811	1.3811	0	3.51964
TCGCAGGAGCATGCAG_7	lesion_associated	0	2.13282	0	0	0	0	0	0	0	3.0367	0	1.78492	1.2469	0	1.78492	0	0	1.2469	1.2469	0	1.2469
TCTGCCAGTATGCGGA_7	lesion_associated	0	0	0	0	0	0	0	0	0	2.31508	0	3.04817	3.84222	0	1.03856	0	0	0	0	0	2.11633
TCTGTCGCAACGCCCA_7	lesion_associated	0	0	0	0	0	0	0	0	0	0	0	0.827676	1.58186	0	0.827676	0	0	0	0.827676	0	2.80069
TCTTCCTCAACAGATA_7	lesion_associated	0	0	0	0	0	0	0	0	0	3.19393	0.660297	0	0	0	1.88892	0	0	1.88892	4.27789	0	2.02122
TCTTCCTTCTATTCGT_7	lesion_associated	0	0	0	0	0	0	0	0	0	2.37408	0	1.88196	1.33057	0	1.6438	0	0	0	4.23683	0	3.78735
TGAGGAGGTATGCTAC_7	lesion_associated	0	0	0	0	0	0	0	0	0	2.89123	0	3.39874	1.48231	0	2.79202	0	0	0	0	0	2.79202
TGATCTTAGGTAGGCT_7	lesion_associated	0	0.931372	0	0	0	0	0	0	0	2.79605	0	2.32512	0	0	2.8858	0	0	0	0	0	3.11493
TGCATCCGTTGCGTAT_7	lesion_associated	0	0	0	0	0	0	0	0	0	2.55267	0	2.29061	1.69387	0	3.37153	0	0	0	0	0	4.12207
TGGAGAGCAGTCAGTT_7	lesion_associated	0	1.42397	0	0	0	0	0	0	0	1.83354	0	1.64958	1.98885	0	2.12326	0	0	1.42397	2.75472	0	2.88027
TGGGTTATCATTTCCA_7	lesion_associated	0	0	0	0	0	0	0	0	0	2.32377	0	2.32377	2.21157	0	2.21157	0	0	1.31104	0	0.433084	3.46243
TGTCAGAAGCAACTTC_7	lesion_associated	0	0	0	0	0	0	0	0	0	2.88648	1.05818	0	0	0	1.89361	0	0	0	0	1.05818	0
TGTGAGTGTCATTGCA_7	lesion_associated	0	0.854447	0	0	0	0	0	0	0	2.84496	0	2.20832	0	0	3.17602	0	0	1.30837	0	0.854447	3.50861
TGTGGCGAGATTGACA_7	lesion_associated	0	1.29024	0	0	0	0	0	0	0	3.15214	0	1.59949	2.32413	0	0	0	0	0	0	0	1.83535
TGTTACTAGAATAGTC_7	lesion_associated	0	1.27731	0	0	0	0	0	0	0	2.42904	0	1.58524	0.830076	0	2.17031	0	0	1.58524	0	0	2.6344
TGTTCATAGTGTTGTC_7	lesion_associated	0	0.887639	0	0	0	0	0	0	0	3.04507	0	1.66547	2.39841	0	1.35035	0	0	2.52052	0	0	3.04507
TGTTGGACACAGCATT_7	lesion_associated	0	0	0	0	0	0	0	0	0	0.863466	0	2.36081	0	0	1.31982	0	0	0.863466	0	0	1.632
TTACCATGTTCTCTCG_7	lesion_associated	0	1.32395	0	0	0	0	0	0	0	2.06631	0	2.22729	0	0	2.78318	0	0	0	4.22796	0	4.24787
TTACGCCAGCGCCTTG_7	lesion_associated	0	0	0	0	0	0	0	0	0	1.81861	0	2.00877	1.5836	0	0.828911	0	0	0.828911	3.38093	0.828911	3.28902
TTACTGTCAATAGAGT_7	lesion_associated	0	1.65143	0	0	0	0	0	0	0	2.67319	0	2.0468	2.78328	0	1.65143	0	0	0	4.41594	0	1.65143
TTAGGCAGTCGTCTCT_7	lesion_associated	0	0	0	0	0	0	0	0	0	1.0401	0	2.11842	1.0401	0	1.5388	0	0	0	4.42277	0	2.74957
TTCAGGACACGACAGA_7	lesion_associated	0	1.62318	0	0	0	0	0	0	0.411213	2.934	0	1.96062	1.26504	0	1.26504	0	0	0.411213	3.61399	0	2.09446
TTCCAATGTCTGTAAC_7	lesion_associated	0	0	0	0	0	0	0	0	0	1.80451	0	2.24725	0.990408	0	2.24725	0	0	0	0	0	3.05908
TTGAGTGTCAGTCATG_7	lesion_associated	0	0	0	0	0	0	0	0	0	3.56618	0	1.77692	0	0	1.45264	0	0	1.77692	0	0	3.3615
TTGGGCGTCCGCCTAT_7	lesion_associated	0	1.94471	0	0	0	0	0	0	0	2.94311	0	1.60832	1.09768	0	1.94471	0	0	0	0	0	1.94471
TTTACTGGTCCTTAAG_7	lesion_associated	0	0	0	0	0	0	0	0	0	2.90955	0	0	2.63987	0	2.73807	0	0	0.894337	3.44553	0	3.12173
TTTGATCCACTTGTCC_7	lesion_associated	0	0	0	0	0	0	0	0	0	3.02381	0	1.44964	2.21419	0	0	0	0	0	3.97378	0	2.7522
AACACACAGAGGCCAT_8	hippocampal_sclerosis	0	1.27042	0	0	0	0	0	0	0	2.84655	0	1.66214	1.94288	0	1.48534	0	0	0.617408	3.73761	0.617408	1.94288
ACCAACAAGGTTGAGC_8	hippocampal_sclerosis	0	0	0	0	0	0	0	0	0	1.46647	0	2.87184	0	0	2.53913	0	0	0	0.980933	0	3.32039
ACTGTCCGTTCAAGTC_8	hippocampal_sclerosis	0	1.02313	0	0	0	0	0	0	0	3.32246	0	1.02313	1.02313	0	1.84778	0	0	0	0	0	1.84778
AGAAGTACATTGCAAC_8	hippocampal_sclerosis	0	0	1.07721	0	0	0	0	0	0	2.5352	0	1.07721	2.5352	0	2.16859	0	0	1.07721	0	0	2.3686
AGTTCCCCACATACTG_8	hippocampal_sclerosis	0	0	0	0	0	0	0	0	0	2.59272	0	1.11874	3.92126	0	1.97172	0	0	1.97172	1.11874	1.11874	2.22398
ATACCTTTCAAGGTGG_8	hippocampal_sclerosis	0	0	0	0	0	0	0	0	0	3.81053	0	2.28594	1.16587	0	1.16587	0	0	0.744012	3.65191	0	1.87515
ATAGACCAGTTGGACG_8	hippocampal_sclerosis	0	1.25223	0	0	0	0	0	0	0	1.25223	0	0	1.25223	0	3.04381	0	0	0	3.77203	1.25223	3.34918
ATATCCTAGTAGGAAG_8	hippocampal_sclerosis	0	0	0	0	0	0	0	0	0	2.44295	0	3.09168	1.28833	0	1.28833	0	0	0	5.54437	0	2.96461
ATCGTAGGTTGTTTGG_8	hippocampal_sclerosis	0	0.919603	0	0	0	0	0	0	0	2.44738	0	2.77776	0	0	3.16228	0	0	0.919603	1.39043	0	2.57004
CAGGGCTTCCCAGTGG_8	hippocampal_sclerosis	0	0	0	0	0	0	0	0	0	2.88854	0	0	1.13812	0	1.99642	0	0	0	2.76293	0	4.16863
CAGTGCGCACTCCACT_8	hippocampal_sclerosis	0	0	0	0	0	0	0	0	0	2.65395	0	1.06027	1.06027	0	1.06027	0	0	0	2.51146	0	2.51146
CATGCTCAGGCTAAAT_8	hippocampal_sclerosis	0	0.615839	0	0	0	0	0	0	0	3.1037	0.615839	3.1037	0.615839	0	2.05536	0	0	0	0	0	3.69276
CCGAACGCAGGATGAC_8	hippocampal_sclerosis	0	0.828644	0	0	0	0	0	0	0	2.74871	0	1.66784	0.828644	0	3.46464	0	0	1.49078	0.620652	1.14751	3.85963
CCGGGTAAGATTCGCT_8	hippocampal_sclerosis	0	1.16171	0	0	0	0	0	0	0	0	0	0	0	0	3.58702	0	0	0	5.17406	0	0
CCGGGTAAGTTAGTGA_8	hippocampal_sclerosis	0	0	0	0	0	0	0	0	0	3.7006	0	2.42453	0	0	0	0	0	0	0	0	1.8162
CTTTCAAAGCTGAGTG_8	hippocampal_sclerosis	0	1.0539	0	0	0	0	0	0	0	1.88804	0	1.55553	1.0539	0	3.15383	0	0	1.0539	2.33641	0	3.74038
GACATCAAGACAGTCG_8	hippocampal_sclerosis	0	2.10154	0	0	0	0	0	0	0	0	0	1.75541	2.10154	0	2.10154	0	0	0	4.49466	0	3.11513
GACATCAGTCAAAGAT_8	hippocampal_sclerosis	0	0	0	0	0	0	0	0	0	1.47174	1.47174	2.40428	1.47174	0	0	0	0	0.985225	3.44079	0.985225	2.04299
GAGAGGTGTCGCTCGA_8	hippocampal_sclerosis	0	0	0	0	0	0	0	0	0	3.13951	0	1.42457	1.98954	0	2.34834	0	0	0.947027	0	1.42457	2.82021
GAGCTGCCAGAGAATT_8	hippocampal_sclerosis	0	0	0	0	0	0	0	0	0	1.5916	0	0	0	0	1.5916	0	0	0	4.39676	0	1.5916
GAGCTGCGTGTCCTAA_8	hippocampal_sclerosis	0	0	0	0	0	0	0	0	0	0	0	1.42974	1.42974	0	0	0	0	1.99542	1.42974	0	1.99542
GAGTGAGGTCTTCATT_8	hippocampal_sclerosis	0	0	0	0	0	0	0	0	0	1.38345	0	2.94085	2.76903	0	1.38345	0	0	1.38345	2.29917	1.38345	2.29917
GATCCCTAGCTTCGTA_8	hippocampal_sclerosis	0	0.612956	0	0	0	0	0	0	0	2.73307	0	2.48461	0	0	0	0	0	0	2.48461	0.612956	2.48461
GCACGGTGTTTAGAGA_8	hippocampal_sclerosis	0	1.76732	0	0	0	0	0	0	0	2.93398	0	0	1.76732	0	0	0	0	0	0.962558	0	2.20739
GCACTAATCTTTGCTA_8	hippocampal_sclerosis	0	0.719555	0	0	0	0	0	0	0	2.61317	0	1.13367	0	0	1.42565	0	0	0.719555	0	0.719555	2.5328
GCATCGGAGCGCCTAC_8	hippocampal_sclerosis	0	0.985857	0	0	0	0	0	0	0	3.26582	0	2.78012	0	0	1.47252	0	0	1.47252	0	0	3.12857
GCTTCACTCAGAGTGG_8	hippocampal_sclerosis	0	1.31881	0	0	0	0	0	0	0	1.31881	0	0	2.48123	0	2.6875	0	0	0	0	0	3.13165
GGCGTCAGTCTCGGAC_8	hippocampal_sclerosis	0	0	0	0	0	0	0	0	0	2.83653	0	0.957683	1.76078	0	2.62794	0	0	1.43777	4.59456	0	3.28431
GGGAAGTCATAGATGA_8	hippocampal_sclerosis	0	1.382	0	0	0	0	0	0	0	3.08557	0	1.382	0	0	2.55966	0	0	0	3.15151	0	3.37885
GGTAATCTCGAAGGAC_8	hippocampal_sclerosis	0	0	0	0	0	0	0	0	0	0	0	0	1.74111	0	1.74111	0	0	1.41968	5.29106	1.74111	2.98642
GTCCACTAGTGTAGAT_8	hippocampal_sclerosis	0	0	0	0	0	0	0	0	0	2.74604	0	0	3.12988	0	0	0	0	0	0	1.2326	0
GTTACGAGTAAGGCTG_8	hippocampal_sclerosis	0	1.39544	0	0	0	0	0	0	0	3.23057	0	1.95635	1.39544	0	2.31355	0	0	0	0	0	3.53818
TACCGAATCAAGATAG_8	hippocampal_sclerosis	0	0	0	0	0	0	0	0	0	0	0	1.04211	4.38095	0	2.48584	0	0	1.04211	3.47192	0	3.52735
TATCCTACAAGGATGC_8	hippocampal_sclerosis	0	1.40256	0	0	0	0	0	0	0	2.6943	0	1.72248	0.929326	0	2.32208	0	0	0	4.72645	0	2.96494
TATTCCAGTCCAAATC_8	hippocampal_sclerosis	0	1.16096	0	0	0	0	0	0	0	0	0	0	1.6838	0	1.6838	0	0	0	5.1478	0	2.48198
TGCTCGTCACAGCCAC_8	hippocampal_sclerosis	0	1.85783	0	0	0	0	0	0	0	2.46976	1.30966	0	0	0	1.85783	0	0	0	5.46521	0	3.84979
TGGATCAGTAACTGCT_8	hippocampal_sclerosis	0	1.65649	0	0	0	0	0	0	0	3.27508	1.13797	3.35221	1.13797	0	1.13797	0	0	0	0	0	1.13797
TGGTTAGAGCGACATG_8	hippocampal_sclerosis	0	0	0	0	0	0	0	0	0	2.06073	0	0	0	0	2.42281	0	0	2.42281	5.04447	1.48746	4.24157

## Sheet: cluster 7
cell	sample	CD3E	CD4	CD8A	CD8B	GZMB	PRF1	IFNG	PDCD1	CTLA4	P2RY12	TMEM119	CX3CR1	TGFB1	CCR2	HLA-DRA	S100A8	S100A9	APOE	SPP1	CST3	CD74
ACCACAACACCGTACG_1	anti-Drebrin+	0	0	0	0	0	0	0	0	0	0	0	0	0	0	0	0	0	0	0.835019	0	0
CACTAAGTCTTGCAGA_1	anti-Drebrin+	0	0	0	0	0	0	0	0	0	0	0	0	0	0	0	0	0	0	2.76512	0	0
CCCGGAAAGCGATGAC_1	anti-Drebrin+	0	0	0	0	0	0	0	0	0	0	0	0	0	0	0	0	0	0	1.99857	0	0
GTGTCCTGTTGGGCCT_1	anti-Drebrin+	0	0.262249	0	0	0	0	0	0	0	0	0.262249	0	0	0	0	0	0	0	2.06643	0	0.262249
TTACCGCGTTCATCGA_1	anti-Drebrin+	0	0	0	0	0	0	0	0	0	0	0	0	1.03356	0	0	0	0	0	1.81341	0	0
AAGCGAGGTGAGTAAT_2	hippocampal_sclerosis	0	0	0	0	0	0	0	0	0	0	0	0	0	0	0	0	0	0	2.59171	0	0
ACAGGGATCAAGCCGC_2	hippocampal_sclerosis	0	0	0	0	0	0	0	0	0	0	0	0	0	0	0	0	0	0	2.23801	0	0
ACCCAAATCGGCATCG_2	hippocampal_sclerosis	0	0	0	0	0	0	0	0	0	0	0	0	0	0	0	0	0	0	2.40445	0	0
ACTGTGACAGTTTGGT_2	hippocampal_sclerosis	0	0	0	0	0	0	0	0	0	0	0	0	0	0	0	0	0	0	1.8911	0	0
AGAGAGCGTGTTTCTT_2	hippocampal_sclerosis	0	0	0	0	0	0	0	0	0	0	0	0	0	0	0	0	0	0	1.77139	0.680973	0
AGATCCATCTATGTGG_2	hippocampal_sclerosis	0	0	0	0	0	0	0	0	0	0	0	0	0	0	0	0	0	0	1.43387	0	0
AGCTACAAGCCATGCC_2	hippocampal_sclerosis	0	0	0	0	0	0	0	0	0	0	0	0	0	0	0	0	0	0	1.7792	0	0
AGGAAATTCTGCTGAA_2	hippocampal_sclerosis	0	0	0	0	0	0	0	0	0	0	0	0	0	0	0	0	0	0	2.43853	0	0
AGGACTTCATTGAAGA_2	hippocampal_sclerosis	0	0	0	0	0	0	0	0	0	0	0	0	0.418351	0	0	0	0	0	1.73608	0	0
AGGATCTCACATTCTT_2	hippocampal_sclerosis	0	0	0	0	0	0	0	0	0	0	0	0	0	0	0	0	0	0	1.90345	0	0
AGTCACAGTCACATTG_2	hippocampal_sclerosis	0	0	0	0	0	0	0	0	0	0	0	0	0.362031	0	0	0	0	0	1.83017	0	0
ATGGATCCATTAAAGG_2	hippocampal_sclerosis	0	0	0	0	0	0	0	0	0	0	0	0	0	0	0	0	0	0	1.53885	0.54919	0
ATTCCCGGTATCAGCT_2	hippocampal_sclerosis	0	0	0	0	0	0	0	0	0	0	0	0	0	0	0	0	0	0	1.31272	0.857874	0
ATTCCCGTCTAGACCA_2	hippocampal_sclerosis	0	0	0	0	0	0	0	0	0	0	0	0	0	0	0	0	0	0	2.03714	0	0
CAAAGAAGTGCACGCT_2	hippocampal_sclerosis	0	0	0	0	0	0	0	0	0	0	0	0	0	0	0	0	0	0	3.06403	0	0
CACTGTCAGTCAAGCG_2	hippocampal_sclerosis	0	0	0	0	0	0	0	0	0	0	0	0	0	0	0	0	0	0	2.33883	0	0
CAGGTATAGAGCCTGA_2	hippocampal_sclerosis	0	0	0	0	0	0	0	0	0	0	0	0	0	0	0	0	0	0	2.11745	0	0
CATAAGCCATGGACAG_2	hippocampal_sclerosis	0	0	0	0	0	0	0	0	0	0	0	0	0	0	0	0	0	0	3.20667	0	0
CCGGGTATCATCGTAG_2	hippocampal_sclerosis	0	0	0	0	0	0	0	0	0	0	0	0	0	0	0	0	0	0	2.4138	0	0
CCGGTGATCCAAATGC_2	hippocampal_sclerosis	0	0	0	0	0	0	0	0	0	0	0	0	0	0	0	0	0	0	1.67542	0	0
CGGTCAGTCATGGATC_2	hippocampal_sclerosis	0	0	0	0	0	0	0	0	0	0	0	0	0	0	0	0	0	0	2.74518	0	0
CGTAATGGTCATCACA_2	hippocampal_sclerosis	0	0	0	0	0	0	0	0	0	0	0	0	0	0	0	0	0	0.841925	2.18885	0.841925	0
CTCCACATCAGACCTA_2	hippocampal_sclerosis	0	0	0	0	0	0	0	0	0	0	0	0	0	0	0	0	0	0	2.58588	0	0
CTCTCGAAGAAGAGCA_2	hippocampal_sclerosis	0	0	0	0	0	0	0	0	0	0	0	0	0	0	0	0	0	0	2.97569	0	0
CTTCTAACAGCATGCC_2	hippocampal_sclerosis	0	0	0	0	0	0	0	0	0	0	0	0	0	0	0	0	0	0	0.578448	0	0
GAAGCCCCATGCCGGT_2	hippocampal_sclerosis	0	0	0	0	0	0	0	0	0	0	0	0	0	0	0	0	0	0	2.05649	0	0
GAGGCCTCACTACTTT_2	hippocampal_sclerosis	0	0	0	0	0	0	0	0	0	0	0	0	0	0	0	0	0	0	1.45014	0	0
GAGGGATGTGGGTTGA_2	hippocampal_sclerosis	0	0	0	0	0	0	0	0	0	0	0	0	0	0	0	0	0	0	2.47814	0	0
GAGTTTGGTCAGCTTA_2	hippocampal_sclerosis	0	0	0	0	0	0	0	0	0	0	0	0	0	0	0	0	0	0	1.08278	0	0
GCAGTTACAGGAAGTC_2	hippocampal_sclerosis	0	0	0	0	0	0	0	0	0	0	0	0	0	0	0	0	0	0	2.1028	0	0
GCATCGGTCTGGCCGA_2	hippocampal_sclerosis	0	0	0	0	0	0	0	0	0	0	0	0	0	0	0	0	0	0	1.72077	0	0
GCCAGTGTCCCTTTGG_2	hippocampal_sclerosis	0	0	0	0	0	0	0	0	0	0	0	0	0	0	0	0	0	0	2.07541	0	0
GGGACAAAGCGTTGTT_2	hippocampal_sclerosis	0	0	0	0	0	0	0	0	0	0	0	0	0	0	0	0	0	0	2.09314	0	0
GGGTCTGTCTGGAAGG_2	hippocampal_sclerosis	0	0	0	0	0	0	0	0	0	0	0	0	0	0	0	0	0	1.10263	1.61426	1.10263	0
GGTCACGAGTGAGTTA_2	hippocampal_sclerosis	0	0	0	0	0	0	0	0	0	0	0	0	0	0	0	0	0	0	1.77082	0	0
GGTGGCTGTGCCTGAC_2	hippocampal_sclerosis	0	0	0	0	0	0	0	0	0	0	0	0	0	0	0	0	0	0	1.82896	0	0
GTAGGAGAGGAAAGGT_2	hippocampal_sclerosis	0	0	0	0	0	0	0	0	0	0	0	0	0	0	0	0	0	0	1.42653	0	0
GTCAAGTTCCAAGAGG_2	hippocampal_sclerosis	0	0	0	0	0	0	0	0	0	0	0	0	0	0	0	0	0	0	2.07278	0	0
GTCAAGTTCTACACTT_2	hippocampal_sclerosis	0	0	0	0	0	0	0	0	0	0	0	0	0	0	0	0	0	0.974827	2.02852	0	0
GTCACTCCACGGCACT_2	hippocampal_sclerosis	0	0	0	0	0	0	0	0	0	0	0	0	0	0	0	0	0	0	1.41968	0	0
GTTCTATTCTGCGATA_2	hippocampal_sclerosis	0	0	0	0	0	0	0	0	0	0	0	0	0	0	0	0	0	0	0	0	0
TACGCTCCAATTTCGG_2	hippocampal_sclerosis	0	0	0	0	0	0	0	0	0	0	0	0	0	0	0	0	0	0.75077	2.11277	0	0
TAGACCAGTTACGGAG_2	hippocampal_sclerosis	0	0	0	0	0	0	0	0	0	0	0	0	0.45968	0	0	0	0	0	2.39065	0	0
TAGGTTGAGAGGTCAC_2	hippocampal_sclerosis	0	0	0	0	0	0	0	0	0	0	0	0	0	0	0	0	0	0	3.11905	0	0
TATTCCACACCTCTAC_2	hippocampal_sclerosis	0	0	0	0	0	0	0	0	0	0	0	0	0	0	0	0	0	0	1.09852	0	0
TATTTCGAGTTTGCTG_2	hippocampal_sclerosis	0	0	0	0	0	0	0	0	0	0	0	0	0	0	0	0	0	0.715685	1.12855	0	0
TCAGGTACATTGACTG_2	hippocampal_sclerosis	0	0	0	0	0	0	0	0	0	0	0	0	0	0	0	0	0	0	2.09464	0	0
TCAGTGAGTATCGTAC_2	hippocampal_sclerosis	0	0	0	0	0	0	0	0	0	0	0	0	0	0	0	0	0	0	0	0	0
TCATCATCACCATATG_2	hippocampal_sclerosis	0	0	0	0	0	0	0	0	0	0	0	0	0	0	0	0	0	0	1.99778	0	0
TCCCATGAGGGATCAC_2	hippocampal_sclerosis	0	0	0	0	0	0	0	0	0	0	0	0	0	0	0	0	0	0	0.999269	0	0
TGAGGTTTCGGCCCAA_2	hippocampal_sclerosis	0	0	0	0	0	0	0	0	0	0	0	0	0	0	0	0	0	0	2.14178	0	0
TGCACGGCACACCGAC_2	hippocampal_sclerosis	0	0	0	0	0	0	0	0	0	0	0	0	0	0	0.604436	0	0	0	1.78864	0.604436	0
TGCGGCATCTCTTCAA_2	hippocampal_sclerosis	0	0	0	0	0	0	0	0	0	0	0	0	0	0	0	0	0	0	1.4211	0	0
TGCTTGCTCGAGTTGT_2	hippocampal_sclerosis	0	0	0	0	0	0	0	0	0	0	0	0	0	0	0	0	0	0	1.73891	0	0
TGTAACGGTTCCACAA_2	hippocampal_sclerosis	0	0	0	0	0	0	0	0	0	0	0	0	0	0	0	0	0	0	1.46182	0	0
TGTGTGAGTTACGCCG_2	hippocampal_sclerosis	0	0	0	0	0	0	0	0	0	0	0	0	0	0	0	0	0	0	1.24128	0	0
TTACGTTGTATTAAGG_2	hippocampal_sclerosis	0	0	0	0	0	0	0	0	0	0	0	0	0	0	0	0	0	0	1.10614	0	0
TTCCGTGAGCTAAATG_2	hippocampal_sclerosis	0	0	0	0	0	0	0	0	0	0	0	0	0	0	0	0	0	0	2.31972	0.606439	0
TTCCGTGAGTATAACG_2	hippocampal_sclerosis	0	0	0	0	0	0	0	0	0	0	0	0	0	0	0	0	0	0	1.41276	0	0
TTCTGTAAGCTTTGTG_2	hippocampal_sclerosis	0	0	0	0	0	0	0	0	0	0	0	0	0	0	0	0	0	0	1.54711	0	0
TTGATGGGTTGCCGAC_2	hippocampal_sclerosis	0	0	0	0	0	0	0	0	0	0	0	0	0	0	0	0	0	0	1.76066	0	0
TTGCCTGAGGGCAGTT_2	hippocampal_sclerosis	0	0	0	0	0	0	0	0	0	0	0	0	0	0	0	0	0	0	0.821704	0	0
TTTAGTCTCGGAAACG_2	hippocampal_sclerosis	0	0	0	0	0	0	0	0	0	0	0	0	0	0	0	0	0	0	1.96523	0.629491	0
TTTCATGAGCAATAGT_2	hippocampal_sclerosis	0	0	0	0	0	0	0	0	0	0	0	0	0	0	0	0	0	0	2.18771	0	0
AACCAACGTGATACTC_3	anti-Drebrin+	0	0	0	0	0	0	0	0	0	0	0	0	0	0	0.718691	0	0	0	1.98931	0	0
AACCACAAGGTCCGAA_3	anti-Drebrin+	0	0	0	0	0	0	0	0	0	0	0	0	0.6991	0	0	0	0	0	1.61895	1.10654	0
AACCTGAGTGAGTGAC_3	anti-Drebrin+	0	0	0	0	0	0	0	0	0	0	0	0	0	0	0	0	0	0	0.66632	0	0
ACAACCATCAGACATC_3	anti-Drebrin+	0	0	0	0	0	0	0	0	0	0	0	0	0.180158	0	0	0	0	0	1.27152	0.180158	0
ACACCAATCTATCCAT_3	anti-Drebrin+	0	0	0	0	0	0	0	0	0	0	0	0	0	0	0	0	0	0	1.49573	0	0
ACGATGTGTTCCATTT_3	anti-Drebrin+	0	0	0	0	0	0	0	0	0	0	0	0	0	0	0	0	0	0	1.31267	0	0.518213
ACTGTGATCGTCGGGT_3	anti-Drebrin+	0	0	0	0	0	0	0	0	0	0	0	0	0	0	0	0	0	0	1.53685	0	0
AGACAGGTCAGATTGC_3	anti-Drebrin+	0	0	0	0	0	0	0	0	0	0	0.494771	0	0	0	1.07171	0	0	0.494771	1.43523	0.824283	1.2699
AGAGAATAGCCAAGCA_3	anti-Drebrin+	0	0	0	0	0	0	0	0	0	0	0	0	0	0	0	0	0	0	1.47668	0	0
AGATGAAGTTCGTAAC_3	anti-Drebrin+	0	0	0	0	0	0	0	0	0	0	0	0	0	0	0	0	0	0	0	0	0.519535
AGGAATAGTAAGCAAT_3	anti-Drebrin+	0	0	0	0	0	0	0	0	0	0	0	0	0	0	0	0	0	0	2.82903	0	0
AGGCATTCAAACTCGT_3	anti-Drebrin+	0	0	0	0	0	0	0	0	0	0	0	0	0	0	0	0	0	0	1.75843	0	0.392265
AGGGAGTGTTACAGCT_3	anti-Drebrin+	0	0	0	0	0	0	0	0	0	0	0	0	0	0	0	0	0	0.918426	1.70766	0	0
ATACCGAAGCTGTACT_3	anti-Drebrin+	0.613538	0	0	0	0	0	0	0	0	0	0	0	0	0	0.613538	0	0	0	2.051	0	0
ATCCACCCAGCTGTTA_3	anti-Drebrin+	0	0	0	0	0	0	0	0	0	0	0	0	0	0	0	0	0	0	1.09569	0	0
ATCGGCGGTGGTCAAG_3	anti-Drebrin+	0	0	0	0	0	0	0	0	0	0	0	0	1.09357	0	0	0	0	1.93942	1.93942	1.09357	0
ATTTCTGGTCGCACAC_3	anti-Drebrin+	0	0	0	0	0	0	0	0	0	0	0	0	0.417659	0	0	0	0	0.417659	1.90247	0	0
CAAAGAACATTCCTCG_3	anti-Drebrin+	0	0	0	0	0	0	0	0	0	0	0	0	0	0	0	0	0	0.35141	2.14935	0	0.610928
CAACGGCAGGTAGCCA_3	anti-Drebrin+	0	0	0	0	0	0	0	0	0	0	0	0	0	0	0	0	0	0.777006	0.777006	0	0
CCTCAGTTCCACCTGT_3	anti-Drebrin+	0	0	0	0	0	0	0	0	0	0	0	0	0	0	0	0	0	0	2.12157	0	0
CGAAGGACAACTTGCA_3	anti-Drebrin+	0	0	0	0	0	0	0	0	0	0	0	0	0	0	0	0	0	0	0	0.821561	0.49288
CTTCGGTGTAAGATTG_3	anti-Drebrin+	0	0	0	0	0	0	0	0	0	0	0	0	0	0	0	0	0	0	2.02354	0	0.547802
CTTCTCTCACTGTCGG_3	anti-Drebrin+	0	0	0	0	0	0	0	0	0	0	0	0	0	0	0	0	0	0	0.455398	0	0
GACTGATCACTCTGCT_3	anti-Drebrin+	0	0	0	0	0	0	0	0	0	0	0	0	0.37734	0	0	0	0	0	1.1915	0	0
GATCACACATGGCACC_3	anti-Drebrin+	0	0	0	0	0	0	0	0	0	0	0	0	0	0	0	0	0	0.49794	1.44141	0	0
GCTGGGTGTGCTCTTC_3	anti-Drebrin+	0	0	0	0	0	0	0	0	0	0	0	0	0	0	0	0	0	0	2.55217	0	0.430452
GGTGTCGCAAACTCTG_3	anti-Drebrin+	0	0	0	0	0	0	0	0	0	0	0	0	0.602073	0	0	0	0	0	1.91417	0.602073	0
GGTGTTACACGGTCTG_3	anti-Drebrin+	0	0	0	0	0	0	0	0	0	0	0	0	0	0	0	0	0	0	1.38427	0	0
GTCTTTAAGTCAGGGT_3	anti-Drebrin+	0	0	0	0	0	0	0	0	0	0	0	0	0	0	0	0	0	0	1.00099	0	0
GTGGAGACAGGCACAA_3	anti-Drebrin+	0	0	0	0	0	0	0	0	0	0	0	0	0	0	0	0	0	0	2.34022	0.543378	0
TACCTGCCATTCCTAT_3	anti-Drebrin+	0	0	0	0	0	0	0	0	0	0	0	0	0	0	0	0	0	0	2.34018	0	0.384686
TATTCCAAGTTGGCTT_3	anti-Drebrin+	0	0	0	0	0	0	0	0	0	0	0	0	0	0	0	0	0	0	0.683781	0	0
TATTTCGCAGAGGACT_3	anti-Drebrin+	0	0	0	0	0	0	0	0	0	0	0	0	0	0	0	0	0	0	2.11248	0	0
TCCAGAATCTAGTGTG_3	anti-Drebrin+	0	0	0	0	0	0	0	0	0	0	0	0	0	0	0	0	0	0	0.809544	0.809544	0
TCCTAATGTAGCGTCC_3	anti-Drebrin+	0	0	0	0	0	0	0	0	0	0	0	0	0	0	0	0	0	0	1.54886	0	0
TCGACCTAGATAGCAT_3	anti-Drebrin+	0	0	0	0	0	0	0	0	0	0	0	0	0	0	0	0	0	0	1.90731	0	0
TCTACCGTCACGGGAA_3	anti-Drebrin+	0	0	0	0	0	0	0	0	0	0	0	0	0	0	0	0	0	0	1.47779	0	0
TCTTAGTCACAGGATG_3	anti-Drebrin+	0	0	0	0	0	0	0	0	0	0	0	0	0	0	0	0	0	0	2.22806	0	0
TGGTACATCCTTGACC_3	anti-Drebrin+	0	0	0	0	0	0	0	0	0	0	0	0	0	0	0	0	0	0.631257	1.01521	1.01521	0
TGTGGCGAGCGACTGA_3	anti-Drebrin+	0	0	0	0	0	0	0	0	0	0	0	0	0.457241	0	0	0	0	0	2.14432	0	0
TTCAATCCACTTTAGG_3	anti-Drebrin+	0	0	0	0	0	0	0	0	0	0	0	0	0.502539	0	0	0	0	0	1.08476	0	0
TTCACGCAGACTTCGT_3	anti-Drebrin+	0	0	0	0	0	0	0	0	0	0	0	0	0	0	0	0	0	0	1.32032	0	0
TTCTTGAGTACGCGTC_3	anti-Drebrin+	0	0	0	0	0	0	0	0	0	0	0	0	0	0	0	0	0	0	1.95067	0	0
TTGCGTCTCGGCTGTG_3	anti-Drebrin+	0	0	0	0	0	0	0	0	0	0	0	0	0	0	0	0	0	0	1.07556	1.36032	0
AAACGCTGTGGTCTAT_4	anti-GAD65+	0	0	0	0	0	0	0	0	0	0	0	0	0	0	0	0	0	0	0	0	0
AAAGTCCGTAGGTACG_4	anti-GAD65+	0	0	0	0	0	0	0	0	0	0	0	0	0	0	0	0	0	0	1.49741	0	0
AAGTGAAAGCTAGATA_4	anti-GAD65+	0	0	0	0	0	0	0	0	0	0	0	0	0	0	0	0	0	0	2.27101	0	0
AATGACCAGGGCAATC_4	anti-GAD65+	0	0	0	0	0	0	0	0	0	0	0	0	0	0	0	0	0	0	1.55708	0	0
AGATCCAGTATCCTTT_4	anti-GAD65+	0	0	0	0	0	0	0	0	0	0	0	0	0	0	0	0	0	0	2.30646	0	0
AGGAGGTAGCTAAACA_4	anti-GAD65+	0	0	0	0	0	0	0	0	0	0	0	0	0	0	0	0	0	0	0	0	0
AGGTCATGTAAGGAGA_4	anti-GAD65+	0	0	0	0	0	0	0	0	0	0	0	0	0	0	0	0	0	0	1.20687	0	0.775422
AGTCATGTCGAGAACG_4	anti-GAD65+	0	0	0	0	0	0	0	0	0	0	0	0	0	0	0	0	0	0	0.825723	0	0
ATCCCTGAGTTAGTAG_4	anti-GAD65+	0	0	0	0	0	0	0	0	0	0	0	0	0	0	0	0	0	0	0	0	0
ATCGTCCCATGCTGCG_4	anti-GAD65+	0	0	0	0	0	0	0	0	0	0	0	0	0	0	0	0	0	0	2.14204	0	0.429776
ATCGTGATCGCGGTAC_4	anti-GAD65+	0	0	0	0	0	0	0	0	0	0	0	0	0	0	0	0	0	0	0	0	0
ATGGTTGCAGATACCT_4	anti-GAD65+	0	0	0	0	0	0	0	0	0	0	0	0	0	0	0	0	0	0	1.3914	0	0
CATTCCGAGCCTCAAT_4	anti-GAD65+	0	0	0	0	0	0	0	0	0	0	0	0	0.729701	0	0	0	0	0	0	0.729701	0
CCACTTGCACGGAAGT_4	anti-GAD65+	0	0	0	0	0	0	0	0	0	0	0	0	0	0	0	0	0	0	1.61813	0	0
CCCGGAACATCGGTTA_4	anti-GAD65+	0	0	0	0	0	0	0	0	0	0	0	0	0	0	0	0	0	0	2.11769	0	0
CCGTAGGTCTCAAAGC_4	anti-GAD65+	0	0	0	0	0	0	0	0	0	0	0	0	0	0	0	0	0	0	1.09146	0	0
CGAAGTTGTGGCTAGA_4	anti-GAD65+	0	0	0	0	0	0	0	0	0	0	0	0	0	0	0	0	0	0	1.36743	0	0
CTCTGGTCACTCAAGT_4	anti-GAD65+	0	0	0	0	0	0	0	0	0	0	0	0	0	0	0	0	0	0	1.32628	0	0
CTGCAGGTCTGACCCT_4	anti-GAD65+	0	0	0	0	0	0	0	0	0	0	0	0	0	0	0	0	0	0	1.33221	0	0
CTGTGGGAGCTGAGTG_4	anti-GAD65+	0	0	0	0	0	0	0	0	0	0	0	0	0	0	0	0	0	0	0	0	0
GACGTTAGTTGTTGTG_4	anti-GAD65+	0	0	0	0	0	0	0	0	0	0	0	0	0	0	0	0	0	0	1.95384	0	0
GAGGCAAGTTTGCAGT_4	anti-GAD65+	0	0	0	0	0	0	0	0	0	0	0	0	0	0	0	0	0	0	1.40755	0	0
GATGATCGTTTCGTTT_4	anti-GAD65+	0	0	0	0	0	0	0	0	0	0	0	0	0	0	0	0	0	0	1.8111	0	0
GATTTCTCAGGCACTC_4	anti-GAD65+	0	0	0	0	0	0	0	0	0	0	0	0	0	0	0	0	0	0	1.04978	0	0
GCCTGTTCAGGTCCGT_4	anti-GAD65+	0	0	0	0	0	0	0	0	0	0	0	0	0	0	0	0	0	0	0	0	0
GCGAGAACAGCAGTAG_4	anti-GAD65+	0	0	0	0	0	0	0	0	0	0	0	0	0	0	0	0	0	0	1.30415	0	0
GTCGTTCCAGGGTCTC_4	anti-GAD65+	0	0	0	0	0	0	0	0	0	0	0	0	0	0	0	0	0	0	0	0	0
GTCTTTAGTAATGTGA_4	anti-GAD65+	0	0	0	0	0	0	0	0	0	0	0	0	0	0	0	0	0	0	0.588713	0	0.588713
GTGCAGCTCCATTGCC_4	anti-GAD65+	0	0	0	0	0	0	0	0	0	0	0	0	0	0	0	0	0	0	0.77237	0	0
GTGCGTGGTAACTAAG_4	anti-GAD65+	0	0	0	0	0	0	0	0	0	0	0	0	0	0	0	0	0	0	0.782054	0	0
GTGTTAGCACTCCTGT_4	anti-GAD65+	0	0	0	0	0	0	0	0	0	1.58818	0	0	0	0	0	0	0	0	0	0	0
TCTCCGAGTGCTTATG_4	anti-GAD65+	0	0	0	0	0	0	0	0	0	0	0	0	0	0	0	0	0	0	2.35423	0	0
TGATCAGAGTCGGGAT_4	anti-GAD65+	0	0	0	0	0	0	0	0	0	0	0	0	0.656388	0	0	0	0	0	1.04929	0	0
TGCAGTATCTTTGGAG_4	anti-GAD65+	0	0	0	0	0	0	0	0	0	0	0	0	0	0	0	0	0	0	1.57075	0	0
TGTGAGTAGAAGGATG_4	anti-GAD65+	0	0	0	0	0	0	0	0	0	0	0	0	0	0	0	0	0	0	0.757477	0	0
TTCTTGAGTACGTGAG_4	anti-GAD65+	0	0	0	0	0	0	0	0	0	0	0	0	0	0	0	0	0	0	0	0	0
TTGGGTATCCCTAGGG_4	anti-GAD65+	0	0	0	0	0	0	0	0	0	0	0	0	0	0	0	0	0	0	0.683975	0	0
TTTACCACAGATTAAG_4	anti-GAD65+	0	0	0	0	0	0	0	0	0	0	0	0	0	0	0	0	0	0	2.5966	0	0.524665
TTTCACAAGGTTCTTG_4	anti-GAD65+	0	0	0	0	0	0	0	0	0	0	0	0	0	0	0	0	0	0	1.63368	0	0
AATCGACAGGAACGCT_5	lesion_associated	0	0	0	0	0	0	0	0	0	0.639142	0	0	0	0	0	0	0	0.639142	2.38356	0	0
ACATCCCTCATCTCTA_5	lesion_associated	0	0	0	0	0	0	0	0	0	0	0	0	0	0	0	0	0	0	0.550244	0	0
ACCAACACACAGAAGC_5	lesion_associated	0	0	0	0	0	0	0	0	0	0	0	0	0	0	0	0	0	0	0.707865	0	0
AGTAGTCTCCCGTTGT_5	lesion_associated	0	0	0	0	0	0	0	0	0	0	0	0	0	0	0	0	0	0	2.63352	0	0
AGTGCCGAGCATAGGC_5	lesion_associated	0	0	0	0	0	0	0	0	0	0	0	0	0.914375	0	0	0	0	0	2.562	0	0
CACTGGGGTAATGCGG_5	lesion_associated	0	0	0	0	0	0	0	0	0	0	0	0	0	0	0	0	0	0	1.53542	0	0
CACTTCGGTTGAGAGC_5	lesion_associated	0	0	0	0	0	0	0	0	0	0	0	0	0	0	0	0	0	0	2.61405	0	0
CAGCCAGAGGGCGAAG_5	lesion_associated	0	0	0	0	0	0	0	0	0	0	0	0	0.916801	0	0	0	0	0	1.38693	0	0
CGATGCGGTTGTGTTG_5	lesion_associated	0	0	0	0	0	0	0	0	0	0.829639	0.498497	0	0.498497	0	0	0	0	0	2.42833	0	0.498497
CGATGGCCATGTGTCA_5	lesion_associated	0	0	0	0	0	0	0	0	0	0	0	0	0	0	0	0	0	0	2.01757	0	0
CGCAGGTAGTCGAAGC_5	lesion_associated	0	0	0	0	0	0	0	0	0	0.61315	0	0	0	0	0	0	0	0	1.93495	0.61315	0
CTCACTGCACAAATCC_5	lesion_associated	0	0	0	0	0	0	0	0	0	0	0	0	0	0	0	0	0	0	0	0	0
CTCATGCTCTGTGCTC_5	lesion_associated	0	0	0	0	0	0	0	0	0	0	0	0	0	0	0	0	0	0	3.26739	0	0
GACTCTCCACAATGCT_5	lesion_associated	0	0	0	0	0	0	0	0	0	0	0	0	0	0	0	0	0	0	1.3781	0	0
GAGCTGCCAACCAATC_5	lesion_associated	0	0	0	0	0	0	0	0	0	0.337378	0	0	0	0	0	0	0	0	1.68898	0.337378	0
GAGGGTACAGGTCCGT_5	lesion_associated	0	0	0	0	0	0	0	0	0	0	0	0	0.901925	0	0	0	0	0	1.92532	0	0
GCTGAATCATCGCTCT_5	lesion_associated	0	0	0	0	0	0	0	0	0	0	0	0	0	0	0	0	0	0	1.36028	0	0
GGAGAACGTCTACAGT_5	lesion_associated	0	0	0	0	0	0	0	0	0	0	0	0	0	0	0	0	0	0	0	0	0
GTGCACGTCAGATGCT_5	lesion_associated	0	0	0	0	0	0	0	0	0	0	0	0	0	0	0	0	0	0	1.63961	0	0
GTGCGTGTCTGTTGGA_5	lesion_associated	0	0	0	0	0	0	0	0	0	0	0	0	0	0	0	0	0	0	2.20491	1.10438	0
GTGTTCCGTGCGGCTT_5	lesion_associated	0	0	0	0	0	0	0	0	0	0	0	0	0	0	0	0	0	0.700426	2.90408	0	0
TAAGTCGGTTCGAACT_5	lesion_associated	0	0	0	0	0	0	0	0	0	0	0	0	0.721832	0	0	0	0	0	0	0	0
TAGCACATCTACCAGA_5	lesion_associated	0	0	0	0	0	0	0	0	0	0	0	0	0	0	0	0	0	0	1.57575	0.82335	0
TCAATTCAGAGGGCGA_5	lesion_associated	0	0	0	0	0	0	0	0	0	0	0	0	0	0	0	0	0	0	1.9707	0	0
TCGACGGCATACAGGG_5	lesion_associated	0	0	0	0	0	0	0	0	0	0	0	0	0.797086	0	0	0	0	0	1.23493	0	0
TCTTGCGCAGAGAAAG_5	lesion_associated	0	0	0	0	0	0	0	0	0	0	0	0	0	0	0	0	0	0	1.3068	0	0
TGCTGAAGTGATCGTT_5	lesion_associated	0	0	0	0	0	0	0	0	0	0	0	0	0	0	0	0	0	0	0	0	0
TGTACAGCAATGAACA_5	lesion_associated	0	0	0	0	0	0	0	0	0	0	0	0	1.02876	0	0	0	0	1.02876	0	1.52501	0
TGTCCCATCGACGCGT_5	lesion_associated	0	0	0	0	0	0	0	0	0	0	0	0	0	0	0	0	0	0	1.43582	0	0
TGTGGCGGTAAGATAC_5	lesion_associated	0	0	0	0	0	0	0	0	0	0	0	0	0	0	0	0	0	0	1.09595	0	0
TTAGTCTCAGTTAAAG_5	lesion_associated	0	0	0	0	0	0	0	0	0	0	0	0	0	0	0	0	0	0	1.19373	0	0
TTGGGCGGTGATACTC_5	lesion_associated	0	0	0	0	0	0	0	0	0	0	0	0	0	0	0	0	0	0	0	0	0
AACGAAATCCGCACGA_6	anti-GAD65+	0	0	0	0	0	0	0	0	0	0	0	0	0	0	0	0	0	0	0	0	0
AACGAAATCTGTAAGC_6	anti-GAD65+	0	0	0	0	0	0	0	0	0	0	0	0	0	0	0	0	0	0	1.50835	0	0
AAGAACATCGTAGAGG_6	anti-GAD65+	0	0	0	0	0	0	0	0	0	0	0	0	0	0	0	0	0	0	2.71952	0	0
ACTTAGGCAGTACTAC_6	anti-GAD65+	0	0	0	0	0	0	0	0	0	0	0	0	0	0	0	0	0	0	0.831026	0	0
AGAAGTACAGTTCTAG_6	anti-GAD65+	0	0	0	0	0	0	0	0	0	0	0	0	0	0	1.49493	0	0	0	0	0	0
AGGCCACCAACGCATT_6	anti-GAD65+	0	0	0	0	0	0	0	0	0	0	0	0	0	0	0	0	0	0.777387	0	0	0
AGGTGTTCACCATAAC_6	anti-GAD65+	0	0	0	0	0	0	0	0	0	0	0	0	0	0	0	0	0	0	2.74111	0	0
ATAGAGAAGCAGGTCA_6	anti-GAD65+	0	0	0	0	0	0	0	0	0	0	0	0	0	0	0	0	0	0	1.73933	0	0
ATCCACCGTGATCGTT_6	anti-GAD65+	0	0	0	0	0	0	0	0	0	0	0	0	0	0	0	0	0	0	1.34571	0	0
ATTCACTAGGGATCTG_6	anti-GAD65+	0	0	0	0	0	0	0	0	0	0	0	0	0	0	0	0	0	0	1.13894	0	0
CACCGTTGTCTTCATT_6	anti-GAD65+	0	0	0	0	0	0	0	0	0	0	0	0	0	0	0	0	0	0	2.00247	0	0
CCCTCTCCAAATCGTC_6	anti-GAD65+	0	0	0	0	0	0	0	0	0	0	0	0	0	0	0	0	0	0	1.04887	0	0
CCTACGTCAACCTAAC_6	anti-GAD65+	0	0	0	0	0	0	0	0	0	0	0	0	0	0	0	0	0	0	1.3687	0	0
CGAAGTTAGCAGGCTA_6	anti-GAD65+	0	0	0	0	0	0	0	0	0	0	0	0	0.470695	0	0	0	0	0	1.5275	0	0
CGTAAGTAGGAATTAC_6	anti-GAD65+	0	0	0	0	0	0	0	0	0	0	0	0	0	0	0	0	0	0	1.888	0	0
CTATAGGCACAGCATT_6	anti-GAD65+	0	0	0	0	0	0	0	0	0	0	0	0	0	0	0	0	0	0	0	0	0
CTGAGGCAGAATAACC_6	anti-GAD65+	0	0	0	0	0	0	0	0	0	0	0	0	0	0	0	0	0	0	0.81093	0	0
GAAGCGATCAAGTTGC_6	anti-GAD65+	0	0	0	0	0	0	0	0	0	0	0	0	0	0	0	0	0	0	1.43468	0	0
GACTATGGTGCAACAG_6	anti-GAD65+	0	0	0	0	0	0	0	0	0	0.922242	0	0	0	0	0	0	0	1.39373	1.9544	0	0
GGTAGAGCAATTTCTC_6	anti-GAD65+	0	0	0	0	0	0	0	0	0	0	0	0	0	0	0	0	0	0	2.94687	0.579206	0
GGTGAAGCAATTGAGA_6	anti-GAD65+	0	0	0	0	0	0	0	0	0	0	0	0	0	0	0	0	0	0	1.35283	0	0
GTGCTTCAGCCTAGGA_6	anti-GAD65+	0	0	0	0	0	0	0	0	0	0	0	0	0	0	0	0	0	0	1.05014	0	0
GTTACAGCAAATGGCG_6	anti-GAD65+	0	0	0	0	0	0	0	0	0	0	0	0	0	0	0	0	0	0	0	0	0
TACTTACAGTGGTGAC_6	anti-GAD65+	0	0	0	0	0	0	0	0	0	0	0	0	0	0	0	0	0	0	1.47909	0	0
TACTTGTTCGGCTCTT_6	anti-GAD65+	0	0	0	0	0	0	0	0	0	0	0	0	0	0	0	0	0	0	1.05904	0	0
TAGGTACGTACGGCAA_6	anti-GAD65+	0	0	0	0	0	0	0	0	0	0	0	0	0	0	0	0	0	0	1.963	0	0
TATCCTAAGGAGCTGT_6	anti-GAD65+	0	0	0	0	0	0	0	0	0	0	0	0	0	0	0	0	0	0	2.63753	0	0
TCACATTAGGTAGCCA_6	anti-GAD65+	0	0	0	0	0	0	0	0	0	0	0	0	0	0	0	0	0	0	2.35402	0	0
TCACATTAGTCGCCCA_6	anti-GAD65+	0	0	0	0	0	0	0	0	0	0	0	0	0	0	0	0	0	0	1.67713	0	0
TCATCATGTCTACGAT_6	anti-GAD65+	0	0	0	0	0	0	0	0	0	0	0	0	0	0	0	0	0	0	2.16612	0	0
TCGTGGGTCGCTGACG_6	anti-GAD65+	0	0	0	0	0	0	0	0	0	0	0	0	0	0	0	0	0	0	2.46126	0	0
TCTCTGGAGAAGCGGG_6	anti-GAD65+	0	0	0	0	0	0	0	0	0	0	0	0	0	0	0	0	0	0	2.35172	0	0
TGAGGAGGTAAGTTGA_6	anti-GAD65+	0	0	0	0	0	0	0	0	0	0	0	0	0	0	0	0	0	0	0	0	0
TGGGAAGGTACACTCA_6	anti-GAD65+	0	0	0	0	0	0	0	0	0	0	0	0	0	0	0	0	0	0	0	0	0
TGGGCTGGTCCTCCAT_6	anti-GAD65+	0	0	0	0	0	0	0	0	0	0	0	0	0	0	0	0	0	0	0.726985	0.726985	0
TGTAGACCACCCTCTA_6	anti-GAD65+	0	0	0	0	0	0	0	0	0	0	0	0	0	0	0	0	0	0	0.996944	0	0
TTCAATCCATTGAGGG_6	anti-GAD65+	0	0	0	0	0	0	0	0	0	0	0	0	0	0	0	0	0	0	1.38704	0	0
TTCTAACAGATTGGGC_6	anti-GAD65+	0	0	0	0	0	0	0	0	0	0	0	0	0	0	0	0	0	0	0.915721	0	0
TTCTCTCGTAAGACCG_6	anti-GAD65+	0	0	0	0	0	0	0	0	0	0	0	0	0	0	0	0	0	0	1.91637	0	0
AAAGTGACACAGACGA_7	lesion_associated	0	0	0	0	0	0	0	0	0	0	0	0	0	0	0	0	0	0.9919	1.70903	0.756545	0
AACCCAAGTTTCAGAC_7	lesion_associated	0	0	0	0	0	0	0	0	0	0	0	0	0	0	0	0	0	0	1.65484	0	0
AAGCGAGAGTCCCGGT_7	lesion_associated	0	0	0	0	0	0	0	0	0	0	0	0	0	0	0	0	0	0	1.47955	0	0
AAGTCGTTCGTCCATC_7	lesion_associated	0	0	0	0	0	0	0	0	0	0	0	0.560238	0	0	0	0	0	0	0.560238	0	0
ACAACCAAGTACCCTA_7	lesion_associated	0	0	0	0	0	0	0	0	0	0	0	0	0.387554	0	0	0	0	0	1.21398	0	0
ACCTACCAGTCTGGTT_7	lesion_associated	0	0	0	0	0	0	0	0	0	0	0	0	0	0	0	0	0	0	1.25018	0	0
ACTATGGTCTACCAGA_7	lesion_associated	0	0	0	0	0	0	0	0	0	0	0	0	0	0	0	0	0	0	1.99553	0	0
ACTATTCTCTGCACCT_7	lesion_associated	0	0	0	0	0	0	0	0	0	0	0	0	0	0	0	0	0	0	1.54577	0	0
AGAAATGAGCAGCAGT_7	lesion_associated	0	0	0	0	0	0	0	0	0	0	0	0	0	0	0	0	0	0	1.44715	0	0
AGACCATCAAGATCCT_7	lesion_associated	0	0	0	0	0	0	0	0	0	0	0	0	0	0	0	0	0	0	0	0	0
AGCGTATCAACCCTCT_7	lesion_associated	0	0	0	0	0	0	0	0	0	0	0	0.442508	0	0	0	0	0	0	2.1739	0	0
ATAGACCTCTGCGGAC_7	lesion_associated	0	0	0	0	0	0	0	0	0	0	0	0	0	0	0	0	0	0	1.63108	0.317421	0
ATGAGTCGTTCCGCGA_7	lesion_associated	0	0	0	0	0	0	0	0	0	0	0	0	0	0	0	0	0	0	1.31517	0	0
ATTCAGGTCACCACAA_7	lesion_associated	0	0	0	0	0	0	0	0	0	0	0	0	0	0	0	0	0	0	1.97957	0	0
ATTCGTTGTTAAAGTG_7	lesion_associated	0	0	0	0	0	0	0	0	0	0	0	0	0.896651	0	0	0	0	0	1.36168	0	0
ATTGGGTGTCCTACGG_7	lesion_associated	0	0	0	0	0	0	0	0	0	0	0	0	0	0	0	0	0	0	1.6345	0	0
ATTTCACAGGACGCAT_7	lesion_associated	0	0	0	0	0	0	0	0	0	0	0	0	0	0	0	0	0	0.817903	2.28851	0	0.49034
ATTTCACCACGGCACT_7	lesion_associated	0	0	0	0	0	0	0	0	0	0	0	0	0	0	0	0	0	0	2.6035	0	0
CAACAGTCATTGAGCT_7	lesion_associated	0	0	0	0	0	0	0	0	0	0	0	0	0.330744	0	0	0	0	0	2.13394	0	0
CAACAGTGTCCCTAAA_7	lesion_associated	0	0	0	0	0	0	0	0	0	0	0	0	0	0	0	0	0	0	1.45104	0	0
CAACCAAAGCCACTCG_7	lesion_associated	0	0	0	0	0	0	0	0	0	0	0	0	0.398103	0	0	0	0	0	2.17747	0.398103	0
CACTGAACAACTTGCA_7	lesion_associated	0	0	0	0	0	0	0	0	0	0	0	0	0	0	0	0	0	0	1.38908	0	0
CACTGAAGTGACTGTT_7	lesion_associated	0	0	0	0	0	0	0	0	0	0	0	0	0	0	0	0	0	0	1.45239	0	0.503598
CAGGGCTAGCAGAAAG_7	lesion_associated	0	0	0	0	0	0	0	0	0	0	0	0	0	0	0	0	0	0	1.14348	0	0
CAGTTCCAGTAAATGC_7	lesion_associated	0	0	0	0	0	0	0	0	0	0	0	0	0	0	0	0	0	0	0.839377	0	0
CATAAGCAGCTCTTCC_7	lesion_associated	0	0	0	0	0	0	0	0	0	0	0	0	0	0	0	0	0	0	1.67778	0	0.309545
CATGCTCGTACTCAAC_7	lesion_associated	0	0	0	0	0	0	0	0	0	0	0	0	0	0	0	0	0	0.41099	1.26457	0	0
CATTCTACACCCTCTA_7	lesion_associated	0	0	0	0	0	0	0	0	0	0	0	0	0	0	0	0	0	0	1.04794	0	0
CATTGAGTCCGCAGTG_7	lesion_associated	0	0	0	0	0	0	0	0	0	0	0	0	0	0	0	0	0	0	1.84485	0	0
CCATAAGTCCTCCACA_7	lesion_associated	0	0	0	0	0	0	0	0	0	0	0	0	0	0	0	0	0	0	1.27022	0	0
CCCATTGTCTTGCAGA_7	lesion_associated	0	0	0	0	0	0	0	0	0	0	0	0	0	0	0	0	0	0	0.907487	0	0
CCCTCAAGTGGCGCTT_7	lesion_associated	0	0	0	0	0	0	0	0	0	0	0	0	0	0	0	0	0	0	1.26031	0	0
CCGGGTAAGTGAGGTC_7	lesion_associated	0	0	0	0	0	0	0	0	0	0	0	0	1.08897	0	0	0	0	0	1.7797	0	0
CCGGTGAGTGTTCAGT_7	lesion_associated	0	0	0	0	0	0	0	0	0	0	0	0	0	0	0	0	0	0	2.6362	0	0
CCTACGTCACTCAGAT_7	lesion_associated	0	0	0	0.303885	0	0	0	0	0	0	0	0	0	0	0	0	0	0	1.78701	0	0
CCTCCAACAATCGTCA_7	lesion_associated	0	0	0	0	0	0	0	0	0	0	0	0	0	0	0	0	0	0	1.81262	0	0
CGGGACTGTGGGCTTC_7	lesion_associated	0	0	0	0	0	0	0	0	0	0.520198	0	0	0	0	0	0	0	0	2.72978	0	0
CGTAATGTCGCTCTAC_7	lesion_associated	0	0	0	0	0	0	0	0	0	0	0	0	0	0	0	0	0	0	3.2333	0	0
CTGAATGTCGGTTCAA_7	lesion_associated	0	0	0	0	0	0	0	0	0	0	0	0	0	0	0	0	0	0	2.62787	0	0
CTTCCTTGTTGAGAGC_7	lesion_associated	0	0	0	0	0	0	0	0	0	0	0	0	0.518625	0	0	0	0	0	1.75059	0.518625	0
GAAGGACGTAGGCTCC_7	lesion_associated	0	0	0	0	0	0	0	0	0	0	0	0	0	0	0	0	0	0	2.56554	0	0
GACCGTGGTCAGTTTG_7	lesion_associated	0	0	0	0	0	0	0	0	0	0	0	0	0	0	0	0	0	0.827966	0	0	1.27461
GAGACTTAGTGGATAT_7	lesion_associated	0	0	0	0	0	0	0	0	0	0	0	0	0	0	0	0	0	0	1.17126	0.981907	0
GAGACTTTCCCATTCG_7	lesion_associated	0	0	0	0	0	0	0	0	0	0	0	0	0	0	0	0	0	0	1.52234	0.335118	0
GAGCTGCCATCAACCA_7	lesion_associated	0	0	0	0	0	0	0	0	0	0	0	0	0	0	0	0	0	0	1.45591	0	0
GATCGTACAGTTGTCA_7	lesion_associated	0	0	0	0	0	0	0	0	0	0	0	0	0.381743	0	0	0	0	0.873177	2.1863	0	0
GATGACTCAGTTACCA_7	lesion_associated	0	0	0	0	0	0	0	0	0	0	0	0.628795	0	0	0	0	0	0	2.44271	0	0
GATGTTGAGCCGTTAT_7	lesion_associated	0	0	0	0	0	0	0	0	0	0	0	0	0	0	0	0	0	0	2.95112	0.299069	0
GCCAACGAGATGGTCG_7	lesion_associated	0	0	0	0	0	0	0	0	0	0	0	0	0	0	0	0	0	0	0.68927	0	0
GCCATTCTCCGATCGG_7	lesion_associated	0	0	0	0	0	0	0	0	0	0	0	0	0	0	0	0	0	0	1.32215	0	0.438447
GCCCGAAGTTTCGCTC_7	lesion_associated	0	0	0	0	0	0	0	0	0	0	0	0	0	0	0	0	0	0	1.33059	0.528167	0
GCCGATGCATCGCTAA_7	lesion_associated	0	0	0	0	0	0	0	0	0	0	0.21294	0	0	0	0.21294	0	0	0	2.59078	0	0.21294
GCCTGTTCAAAGCTAA_7	lesion_associated	0	0	0	0	0	0	0	0	0	0	0	0	0	0	0	0	0	0	2.0025	0	0.537631
GCTGCAGTCTTGGTCC_7	lesion_associated	0	0	0	0	0	0	0	0	0	0	0	0	0	0	0	0	0	0	2.02439	0	0
GCTGGGTAGGCGTTAG_7	lesion_associated	0	0	0	0	0	0	0	0	0	0	0	0	0	0	0	0	0	0	0	0	0
GCTTGGGTCGTTTACT_7	lesion_associated	0	0	0	0	0	0	0	0	0	0.444287	0	0	0	0	0	0	0	0	2.66897	0.444287	0
GGATGTTTCGGAAGGT_7	lesion_associated	0	0	0	0	0	0	0	0	0	0	0	0	0	0	0	0	0	0	2.8012	0	0
GGCTTTCGTGCCTTTC_7	lesion_associated	0	0	0	0	0	0	0	0	0	0	0	0	0.422078	0	0	0	0	0	1.13157	0	0
GGGACCTGTCACCGAC_7	lesion_associated	0	0	0	0	0	0	0	0	0	0	0	0	0	0	0	0	0	0	1.84291	0	0
GGTTAACGTGGACCAA_7	lesion_associated	0	0.690805	0	0	0	0	0	0	0	0	0	0	0	0	0	0	0	0	0	0	0
GTCAAGTCACTTTATC_7	lesion_associated	0	0	0	0	0	0	0	0	0	0	0	0	0	0	0	0	0	0	1.73027	0	0
GTCATTTCAGTTGGTT_7	lesion_associated	0	0	0	0	0	0	0	0	0	0	0	0	0	0	0	0	0	0	1.67528	0	0
GTCATTTGTCCGGATC_7	lesion_associated	0	0	0	0	0	0	0	0	0	0	0	0	0	0	0	0	0	0	2.39627	0	0
GTCTACCTCTGTTCAT_7	lesion_associated	0	0	0	0	0	0	0	0	0	0.312008	0	0	0	0	0	0	0	0	2.07407	0	0
GTGCTGGTCCTTGACC_7	lesion_associated	0	0	0	0	0	0	0	0	0	0	0	0	0	0	0	0	0	0	2.38142	0	0
GTGCTTCTCACTAGCA_7	lesion_associated	0	0	0	0	0	0	0	0	0	0	0	0	0	0	0	0	0	0	2.55413	0	0
GTGGAGACAACGTATC_7	lesion_associated	0	0	0	0	0	0	0	0	0	0	0	0	0	0	0	0	0	0	2.53738	0	0
GTGTGGCGTATCGCTA_7	lesion_associated	0	0	0	0	0	0	0	0	0	0	0	0	0	0	0	0	0	0	2.68168	0	0
GTTACGATCCTCACCA_7	lesion_associated	0	0	0	0	0	0	0	0	0	0	0	0	0	0	0	0	0	0	1.58149	0	0
TAACTTCTCTAGTGAC_7	lesion_associated	0	0	0	0	0	0	0	0	0	0	0	0	0	0	0	0	0	0	2.5404	0	0
TACAGGTCAAAGCTAA_7	lesion_associated	0	0	0	0	0	0	0	0	0	0	0	0	0	0	0	0	0	0	0	0	0
TACGTCCAGATAGTGT_7	lesion_associated	0	0	0	0	0	0	0	0	0	0	0	0	0	0	0	0	0	0	1.68284	0.900275	0.548202
TACTTACAGCTCGCAC_7	lesion_associated	0	0	0	0	0	0	0	0	0	0	0	0	0	0	0	0	0	0	2.28309	0	0
TAGGAGGCAGACCATT_7	lesion_associated	0	0	0	0	0	0	0	0	0	0	0	0	0.592338	0	0	0	0	0	2.37011	0.592338	0
TATTGGGGTTGATCGT_7	lesion_associated	0	0	0	0	0	0	0	0	0	0	0	0	0.866092	0	0	0	0	0	1.8734	0	0.524018
TCACGGGAGTGCCCGT_7	lesion_associated	0	0	0	0	0	0	0	0	0	0	0	0	0	0	0	0	0	0	1.58327	0	0
TCCACCAAGTGCGCTC_7	lesion_associated	0	0	0	0	0	0	0	0	0	0	0	0	0.581701	0	0.581701	0	0	0	2.34841	0	0
TCCTCGATCACATACG_7	lesion_associated	0	0	0	0	0	0	0	0	0	0	0	0	0	0	0	0	0	0	1.9924	0	0
TCGCTCATCGGACTGC_7	lesion_associated	0	0	0	0	0	0	0	0	0	0	0	0	0	0	0	0	0	0	1.65159	0.532123	0.532123
TCGCTTGCAGTTGAAA_7	lesion_associated	0	0	0	0	0	0	0	0	0	0	0	0	0.626759	0	0	0	0	0	1.39881	0	0
TCGGTCTAGGATTTAG_7	lesion_associated	0	0	0	0	0	0	0	0	0	0	0	0	0	0	0	0	0	0	1.66536	0	0
TCTATCAAGTGCGTCC_7	lesion_associated	0	0	0	0	0	0	0	0	0	0	0	0	0	0	0	0	0	0	1.59634	0	0
TGACTCCAGACTACCT_7	lesion_associated	0	0	0	0	0	0	0	0	0	0	0	0	0	0	0	0	0	0	0.662998	0	0
TGATTCTCACACAGAG_7	lesion_associated	0	0	0	0	0	0	0	0	0	0	0	0	0	0	0	0	0	0	1.51096	0	0
TGCGGCAGTAGCCCTG_7	lesion_associated	0	0	0	0	0	0	0	0	0	0	0	0	0	0	0	0	0	0	2.47204	0	0
TGCGGGTTCTCCAAGA_7	lesion_associated	0	0	0	0	0	0	0	0	0	0	0	0	0	0	0	0	0	0	1.81591	0	0
TGCTCCAAGATGAACT_7	lesion_associated	0	0	0	0	0	0	0	0	0	0	0	0	0	0	0	0	0	0	0.604361	0	0
TGGATGTAGGTTATAG_7	lesion_associated	0	0	0	0	0	0	0	0	0	0	0	0	0	0	0	0	0	0	1.89902	0	0
TGTGGCGTCGATCCCT_7	lesion_associated	0	0	0	0	0	0	0	0	0	0	0	0	0	0	0	0	0	0	1.17038	0	0
TGTGTGACATCCTTCG_7	lesion_associated	0	0	0	0	0	0	0	0	0	0	0	0	0	0	0	0	0	0	1.0774	0	0
TGTTTGTGTGCTGCAC_7	lesion_associated	0	0	0	0	0	0	0	0	0	0	0	0	0	0	0	0	0	0	0.809129	0	0
TTAGGCAAGAATTTGG_7	lesion_associated	0	0	0	0	0	0	0	0	0	0	0	0	0	0	0.368506	0	0	0	1.17182	0.368506	0.368506
TTCTTGACAAACAGGC_7	lesion_associated	0	0	0	0	0	0	0	0	0	0	0	0	0	0	0	0	0	0	2.25655	0	0
TTGAACGCACCAGTTA_7	lesion_associated	0	0	0	0	0	0	0	0	0	0	0	0	0	0	0	0	0	0	1.88211	0	0
TTGATGGTCTATTCGT_7	lesion_associated	0	0	0	0	0	0	0	0	0	0	0	0	0	0	0	0	0	0	1.65366	0	0
TTGCTGCCAAACACGG_7	lesion_associated	0	0	0	0	0	0	0	0	0	0	0	0	0	0	0	0	0	0	2.07918	0	0
TTGGGATCAATTGCGT_7	lesion_associated	0	0	0	0	0	0	0	0	0	0	0	0	0	0	0	0	0	0	1.85071	0	0
TTTGACTCATATGCGT_7	lesion_associated	0	0	0	0	0	0	0	0	0	0	0	0	0	0	0	0	0	0	1.6946	0	0
AAGGTAACACGTCGGT_8	hippocampal_sclerosis	0	0	0	0	0	0	0	0	0	0	0	0	0	0	0	0	0	0	1.97426	0	0
AATGACCTCGCCTATC_8	hippocampal_sclerosis	0	0	0	0	0	0	0	0	0	0	0	0	0	0	0	0	0	0	1.74797	0	0
ACAGGGATCGTGCGAC_8	hippocampal_sclerosis	0	0	0	0	0	0	0	0	0	0	0	0	0	0	0	0	0	0	2.08842	0	0
ACCAAACCAAGGCTTT_8	hippocampal_sclerosis	0	0	0	0	0	0	0	0	0	0	0	0	0	0	0	0	0	0	1.17624	0	0
ACTTCGCGTTCGGACC_8	hippocampal_sclerosis	0	0	0	0	0	0	0	0	0	0	0	0	0	0	0	0	0	0	0	0	0
AGAAGCGAGCGCGTTC_8	hippocampal_sclerosis	0	0	0	0	0	0	0	0	0	0	0	0	0	0	0	0	0	0	0.631463	0	1.01549
CAGATACCACCATATG_8	hippocampal_sclerosis	0	0	0	0	0	0	0	0	0	0	0	0	0.464703	0	0	0	0	0	2.09168	0	0
CCGATGGGTGTTCCTC_8	hippocampal_sclerosis	0	0	0	0	0	0	0	0	0	0	0	0	0	0	0	0	0	0	1.44827	0	0
CCTCACATCAGCAGAG_8	hippocampal_sclerosis	0	0	0	0	0	0	0	0	0	0	0	0	0	0	0	0	0	1.0398	0	0.649366	0
CCTTGTGTCTGACGCG_8	hippocampal_sclerosis	0	0	0	0	0	0	0	0	0	0	0	0	0.783925	0	0	0	0	0	0	0	0
CTCACTGTCCTAAACG_8	hippocampal_sclerosis	0	0	0	0	0	0	0	0	0	0	0	0	0	0	0	0	0	0	2.19824	0	0
GCACTAATCTTAGCCC_8	hippocampal_sclerosis	0	0	0	0	0	0	0	0	0	0	0	0	0	0	0	0	0	0	1.71589	0.17401	0
GCTGGGTAGAGATTCA_8	hippocampal_sclerosis	0	0	0	0	0	0	0	0	0	0	0	0	0	0	0	0	0	0	1.33406	0	0
GGAGGTAAGTTACTCG_8	hippocampal_sclerosis	0	0	0	0	0	0	0	0	0	0	0	0	0	0	0	0	0	0	2.68722	0	0
GTATTGGGTGGTCAAG_8	hippocampal_sclerosis	0	0	0	0	0	0	0	0	0	0	0	0	0	0	0	0	0	0	2.59266	0.687741	0
GTCAGCGTCCCTTGGT_8	hippocampal_sclerosis	0	0	0	0	0	0	0	0	0	0	0	0	0	0	0	0	0	0	1.69678	0	0
TAACTTCGTTGGACTT_8	hippocampal_sclerosis	0	0	0	0	0	0	0	0	0	0	0	0	0.447338	0	0	0	0	0.755317	2.12033	1.18068	0
TAGGGTTGTCCTGTTC_8	hippocampal_sclerosis	0	0	0	0	0	0	0	0	0	0	0	0	0.840087	0	0	0	0	0	0.505784	0	0
TATTGGGCAGACGATG_8	hippocampal_sclerosis	0	0	0	0	0	0	0	0	0	0	0	0	0	0	0	0	0	0.981663	0.981663	0	0.981663
TATTGGGGTCGTTGCG_8	hippocampal_sclerosis	0	0	0	0	0	0	0	0	0	0	0	0	0	0	0	0	0	0	2.18574	0	0
TCTCACGCAACAGCTT_8	hippocampal_sclerosis	0	0	0	0	0	0	0	0	0	0	0	0	0	0	0	0	0	0	1.71634	0	0
TGAGGAGAGCAGTAAT_8	hippocampal_sclerosis	0	0	0	0	0	0	0	0	0	0	0	0	0	0	0	0	0	0	2.45936	0	0
TGATCTTGTGCCCTTT_8	hippocampal_sclerosis	0	0	0	0	0	0	0	0	0	0	0	0	0	0	0	0	0	0	1.71671	0	0
TGTGGCGAGTCCGCGT_8	hippocampal_sclerosis	0	0	0	0	0	0	0	0	0	0	0	0	0	0	0	0	0	0	2.06924	0	0
TGTGGCGTCTTCTAAC_8	hippocampal_sclerosis	0	0	0	0	0	0	0	0	0	0	0	0	0	0	0	0	0	0	0.904369	0	0
TGTTGAGAGGTTGGAC_8	hippocampal_sclerosis	0	0.511787	0	0	0	0	0	0	0	1.94797	0	0	1.46819	0	0	0	0	0	1.94797	0	1.10021

## Sheet: cluster 12
cell	sample	CD3E	CD4	CD8A	CD8B	GZMB	PRF1	IFNG	PDCD1	CTLA4	P2RY12	TMEM119	CX3CR1	TGFB1	CCR2	HLA-DRA	S100A8	S100A9	APOE	SPP1	CST3	CD74
ATCGATGAGTCGAGGT_1	anti-Drebrin+	0.835364	0	1.59269	2.01866	0	0	0	0.835364	0	0	0	0	0.835364	0	0	0	0	0	0	0	0.835364
TCTACCGAGTATAGAC_2	hippocampal_sclerosis	1.13898	0	0	0	0	0	0	0	0	0	0	0	1.13898	0	0	0	0	0	0	0	0
TGAGGAGGTCATCTAG_2	hippocampal_sclerosis	0	0	0	0	0	0	0	0	0	0	0	0	0	0	0	0	0	0	0	0	0
TTTGGTTGTAGAGTTA_2	hippocampal_sclerosis	1.56729	0	0	0	0	0	0	0	0	0	0	0	1.56729	0	0	0	0	0	0	0	0
ATTATCCAGTGCTACT_3	anti-Drebrin+	0	0	1.5229	0	0	0	0	0	0	0	0	0	2.10059	0	0	0	0	0	0	0	0
CACTGGGAGGAGTACC_3	anti-Drebrin+	0	0	1.96054	0	0	0	0	0	1.3991	0	0	0	2.78858	0	0	0	0	0	0	0	0
CATAAGCGTTCCCAAA_3	anti-Drebrin+	0	1.25151	0	0	0	1.25151	0	0	0	0	0	0	0	0	0	0	0	0	0	0	0
CCGAACGTCATTACGG_3	anti-Drebrin+	0	0	1.17423	0	0	0	0	0.750386	0	0	0	0	0	0	0	0	0	0.750386	0	0	0
CGGACACTCACCATAG_3	anti-Drebrin+	0	0	0	1.23191	0	0	0	1.23191	0	0	0	0	2.37128	0	0	0	0	0	0	0	0
CTTACCGTCCTAGCTC_3	anti-Drebrin+	1.6253	0	0	0	0	0	0	0	0	1.6253	0	0	0	0	0	0	0	0	0	1.6253	0
GGTGTCGTCCTTTAGT_3	anti-Drebrin+	1.22831	0	1.95142	0.791965	0	1.22831	0.791965	1.22831	0.791965	0	0	0	2.24645	0	0	0	0	0	0	0	0
GTTCTATTCGGAGCAA_3	anti-Drebrin+	1.13567	0	1.13567	1.65375	0	0	0	0	0	0	0	0	0	0	0	0	0	0	0	0	0
TACCTCGGTTTGCCGG_3	anti-Drebrin+	0	0	0	0	0	0	0	0	0	0	0	0	0	0	0	0	0	0	0	0	0
TCTCCGATCCATTGGA_3	anti-Drebrin+	1.14963	0	1.14963	0	0	0	0	1.14963	0	0	0	0	1.14963	0	1.14963	0	0	0	0	0	0
TTGCATTCAGGTTTAC_3	anti-Drebrin+	1.37027	0	1.37027	1.37027	0.903494	1.37027	0	0	0	0	0	0	0	0	0	0	0	0	0	0	0
AAGCATCGTTGTCAGT_4	anti-GAD65+	0	0	0	0	0	0	0	1.83137	1.28681	0	0	0	1.28681	0	0	0	0	0	0	0	2.18196
AAGTCGTCAAGTTCCA_4	anti-GAD65+	1.2023	0	0	0	0	0	0	0	0	0	0	0	0	0	0	0	0	0	0	0	1.2023
ACTGTCCCAGGACGAT_4	anti-GAD65+	0	0.961758	0	0	0	0	0	0	0	0	0	0	0	0	0	0	0	0	0	0	0
ACTTCCGAGAAGCCTG_4	anti-GAD65+	1.78492	1.2469	0	0	0	0	0	1.2469	0	0	0	0	1.2469	0	0	0	0	0	0	0	2.59508
CACCGTTTCCGATTAG_4	anti-GAD65+	0	0	0	0	0	1.00379	0	1.00379	0	0	0	0	2.06869	0	0	0	0	0	0	0	0
CCAAGCGCAAAGGGCT_4	anti-GAD65+	1.31961	0	1.31961	0	0	0	0	0	1.31961	0	0	0	0	0	0	0	0	0	0	0	1.86933
CGCCAGATCCCGAACG_4	anti-GAD65+	0	0	0	0	0	0	0	0	0	0	0	0	0	0	0	0	0	0	0	0	1.15526
CTAACCCAGCGGATCA_4	anti-GAD65+	0	0	0	2.41072	0	0	0	0	1.4772	0	0	0	2.67571	0	0	0	0	0	0	0	0
CTCCCAAGTAGGAAAG_4	anti-GAD65+	0	0.692074	0	0	0	0	0	0	0.40475	0	0	0	0	0	0	0	0	0	0	0	0
GAGACTTAGTAATCCC_4	anti-GAD65+	1.54486	0	2.32418	1.54486	0	0	0	0	0	0	0	0	3.28882	0	0	0	0	0	0	0	1.04509
GAGGCCTCAACAACAA_4	anti-GAD65+	2.03766	1.17068	0	0	0	0	0	0	0	0	0	0	2.29221	0	0	0	0	0	0	0	1.17068
GCATCGGCAAGCTACT_4	anti-GAD65+	0	0	2.40428	0	0	0	0	0	0	0	0	0	2.40428	0	0	0	0	0	0	0	0
GGGTTTATCGCTACGG_4	anti-GAD65+	0	0	0	0	0	0	0	0	0	0	0	0	0	0	0	0	0	0	0	0	0
GTGACGCAGGACAAGA_4	anti-GAD65+	1.15244	1.15244	0	0	0	0	0	0	0	0	0	0	1.15244	0	0	0	0	0	0	0	0
GTTACAGGTCATGCAT_4	anti-GAD65+	0	0	0	0	0	0	0	0	0	0	0	0	0	0	2.39138	0	0	0	0	0	3.48955
TAACTTCTCTATACTC_4	anti-GAD65+	0	0	0	0	0	0	0	0	0	0	0	0	0	0	0	0	0	0	0	0	0
TAGACTGGTCCACTTC_4	anti-GAD65+	0	0	0	0	0	0	0	0	0	0	0	0	0	0	0	0	0	0	0	0	0
TATCCTAGTATGGTTC_4	anti-GAD65+	0.948381	0	0	0	0	0	0	0	1.99144	0	0	0	1.99144	0.948381	0	0	0	0	0	0.948381	0
TATCTGTTCTATCACT_4	anti-GAD65+	0	0	0	0	0	0	0	0	0	0	0	0	0	0	0	0	0	0	0	0	0
TATTTCGCAAGTCGTT_4	anti-GAD65+	1.97617	0	1.41282	0	0	0	0	1.41282	0	0	0	0	0	0	0	0	0	0	0	0	0
TCATCCGTCCTTCTTC_4	anti-GAD65+	0	0	0	0	0	0	0	0	0	0	0	0	0	0	2.40993	0	0	0	0	0	3.29794
TGAGCGCCATGACTCA_4	anti-GAD65+	0	1.16885	0	0	0	0	0	0	0	0	0	0	0	0	0	0	0	0	1.69315	0	0
TGATCTTTCCTTGGAA_4	anti-GAD65+	0	0	0	0	0	0	0	0	0	0	0	0	2.39547	0	0	0	0	0	0	0	1.46429
TGGGAGATCAGCCTTC_4	anti-GAD65+	0	0	0	0	1.50221	2.44016	0	0	0	0	0	0	2.70581	0	0	0	0	0	0	0	0
TTCGCTGCACATAGCT_4	anti-GAD65+	1.47798	0	0	2.05004	0	0	0	0	0	0	0	0	0	0	0	0	0	0	0	0	0
ATCCACCAGTTGTACC_5	lesion_associated	0	0	0	0	0	0	0	0	0	0	0	0	1.75852	0	0	0	0	0	2.19794	0	0.956004
CCGCAAGCAACAAGTA_5	lesion_associated	0	0	0	0	0	0	0	0	0	2.77776	0	0	2.77776	0	0	0	0	0	0	0	0
AACCACACAGCTACTA_6	anti-GAD65+	0	0	0	0	0	0	0	0	0	0	0	0	0	0	0	0	0	0	0	0	0.980517
CAGATCAGTACTTGTG_6	anti-GAD65+	1.35205	0	1.35205	0	0	0	0	1.35205	0	0	0	0	0	0	0	0	0	0	0	0	2.72959
CGACAGCCATCACCAA_6	anti-GAD65+	0	0	0	0	1.58309	0	0	0	0	0	0	0	0	0	0	0	0	0	0	0	0
GACCTTCAGATGGCGT_6	anti-GAD65+	0	0	0	0	0	0	0	0	2.50748	0	0	0	0	0	0	0	0	0	0	0	2.14194
GAGTCTATCAAGTAAG_6	anti-GAD65+	2.1066	0	2.88185	0	0	0	0	0	0	0	0	0	0.789988	0	1.22576	0	0	0	0	0	1.52825
GATGCTAAGACAGTCG_6	anti-GAD65+	0	0	0	0	0	0	0	0	0	0	0	0	0	0	0	0	0	0	0	1.75009	2.09589
GTCATCCGTGAGTTGG_6	anti-GAD65+	0	0	0	2.74991	0	0	0	0	0	0	0	0	1.53908	0	0	0	0	0	0	0	0
GTGTGATCAAACACCT_6	anti-GAD65+	0	0	0	1.70852	0	0	0	0	0	0	0	0	1.70852	0	0	0	0	0	0	0	1.70852
TCTTCCTGTCGGTACC_6	anti-GAD65+	0	0	0	0	0	0	0	0	0	0	0	0	0	0	0	0	0	0	0	0	0
AGCCAGCCAAGAGATT_7	lesion_associated	0	0	0	1.5703	1.5703	1.90391	0	1.0661	0	0	0	0	1.5703	0	1.0661	0	0	0	0	0	0
ATCCATTTCCAAGCCG_7	lesion_associated	0	0	0	0	0	0	0	0	0	0	0	0	2.5576	0	0	0	0	0	0	0	0
CATTGAGAGGTATCTC_7	lesion_associated	0	1.00182	0	0	0	0	0	0	0	0	0	0	0	0	0	0	0	0	0	0	0
CCGATCTCACGGCCAT_7	lesion_associated	0	0	0	0	0	0	0	0	0	0	0	0	0	0	0	0	0	0	0	0	0
CCTAAGAGTGTTCGTA_7	lesion_associated	0	0	0	0	0	0	0	0	0	0	0	0	0	0	0	0	0	1.41423	0	0	0
GAAGAATTCGCCGATG_7	lesion_associated	1.33716	0	0	0	0	0	0	0	0	0	0	0	0	0	0	0	0	0	0	0	0
TCACTCGCATTGCCGG_7	lesion_associated	0	0	0	0	0	0	0	0	0	0	0	0	0	0	0	0	0	0	0	0	0
AGTACTGGTACGGCAA_8	hippocampal_sclerosis	0	0	0	0	0	0	0	1.34993	0	0	0	0	2.25878	0	0	0	0	0	0	0	0
TCATGTTCATATAGCC_8	hippocampal_sclerosis	0	0	0	0	0	0	0	0	0	0	0	0	0	0	0	0	0	0	0	0	0
