# Supplementary material for: Forkhead box versus NF-κB hippocampal snRNA-seq profiles distinguish anti-Drebrin- and anti-GAD65-positive encephalitis
Source: J Neuroinflammation. 2026 Jul 7;23:232. doi: 10.1186/s12974-026-03951-8 (PMC13343577; doi:10.1186/s12974-026-03951-8)
Supplement: Supplementary file 5 — Supplementary Material 5. [file 12974_2026_3951_MOESM5_ESM.xlsx]

## Sheet: cluster 5 up in Drebrin
	Row.names	p_val	avg_log2FC	pct.1	pct.2	p_val_adj	m_v_f.p_val	m_v_f.avg_log2FC	m_v_f.pct.1	m_v_f.pct.2	m_v_f.p_val_adj
4	CSGALNACT1	6.31805e-37	-2.35843	0.696	0.992	2.11895e-32	0.00202586	0.250265	0.349	0.326	1
7	SMAP2	1.09014e-32	-1.69692	0.835	0.992	3.6561e-28	0.143135	0.261202	0.298	0.286	1
9	FOXP2	8.40324e-31	-1.51204	0.734	0.992	2.81828e-26	0.000209099	0.227698	0.184	0.155	1
10	IGSF21	8.27708e-30	-1.83925	0.475	0.968	2.77597e-25	0.00223916	0.296388	0.172	0.152	1
11	TBXAS1	3.69618e-28	-1.16933	0.943	0.992	1.23962e-23	0.00303885	0.337096	0.224	0.202	1
14	LDLRAD4	1.50512e-26	-1.17335	0.968	1	5.04788e-22	0.00290918	0.135762	0.806	0.755	1
18	ELMO1	5.09322e-25	-0.99789	1	1	1.70816e-20	0.0248023	0.0452183	0.858	0.856	1
19	WASF2	8.48595e-25	-1.24006	0.81	0.992	2.84602e-20	1.74757e-05	0.163511	0.615	0.56	0.5861
22	CACNA1A	2.55516e-23	-1.60703	0.405	0.903	8.56949e-19	0.0193136	0.106162	0.318	0.293	1
27	SRGAP2B	1.38842e-22	-0.854445	0.968	0.992	4.65647e-18	0.0725159	0.205865	0.308	0.291	1
31	MRC1	1.12479e-21	-2.15099	0.063	0.581	3.77231e-17	5.27712e-05	0.310551	0.058	0.039	1
34	TBC1D16	2.81316e-21	-1.49569	0.247	0.774	9.43476e-17	7.79855e-06	0.101603	0.201	0.163	0.261548
35	DIP2A	3.33825e-21	-1.18146	0.677	0.976	1.11958e-16	0.868599	-0.00420992	0.665	0.642	1
37	PDK4	1.1648e-20	-2.54872	0.07	0.573	3.90649e-16	0.0211049	-0.0123367	0.314	0.286	1
38	IRAK3	2.69499e-20	-1.37378	0.525	0.903	9.03847e-16	1.10536e-05	0.20226	0.141	0.109	0.370717
44	ESRRG	4.91466e-19	-1.54439	0.013	0.444	1.64828e-14	0.914277	0.00144636	0.28	0.279	1
46	BROX	8.15184e-19	-1.05	0.222	0.742	2.73396e-14	0.000212385	0.0653364	0.228	0.196	1
51	SPTLC2	8.62059e-18	-1.12195	0.772	0.984	2.89117e-13	0.00139891	0.147894	0.696	0.645	1
52	AL592183.1	1.02268e-17	-0.915168	0.076	0.548	3.42985e-13	0.774621	-0.0885683	0.508	0.47	1
53	FGD2	1.27817e-17	-1.02327	0.69	0.968	4.28672e-13	7.46497e-05	0.157232	0.126	0.1	1
54	VSIR	1.35254e-17	-1.04697	0.411	0.879	4.53614e-13	0.00364146	0.0751387	0.147	0.125	1
55	SRGAP1	1.42142e-17	-1.43791	0.513	0.871	4.76717e-13	0.0288469	0.0436792	0.611	0.579	1
64	METTL7A	1.01865e-16	-0.944324	0.12	0.589	3.41636e-12	0.000562569	-0.12252	0.225	0.251	1
69	GARNL3	2.60526e-16	-1.16863	0.373	0.831	8.73754e-12	3.28599e-05	0.0588938	0.697	0.626	1
74	INSR	1.47598e-15	-1.2789	0.316	0.75	4.95013e-11	0.0127271	-0.103668	0.703	0.695	1
75	HDAC4	1.70346e-15	-0.974038	0.348	0.806	5.71308e-11	0.00566993	0.022935	0.641	0.598	1
77	ARHGAP26	1.77677e-15	-0.871641	0.981	0.992	5.95893e-11	0.17521	0.0977195	0.363	0.348	1
78	DIP2B	2.31793e-15	-0.780542	0.892	1	7.77388e-11	0.00032685	0.121917	0.929	0.903	1
81	SIGLEC8	3.80264e-15	-0.91944	0.108	0.532	1.27533e-10	0.00943251	0.00287962	0.049	0.037	1
82	KHDRBS3	4.11005e-15	-1.29409	0.595	0.903	1.37843e-10	4.48881e-05	0.168601	0.401	0.357	1
83	MIR181A1HG	1.17444e-14	-0.973343	0.101	0.54	3.93885e-10	0.00794931	0.0217369	0.716	0.663	1
84	CHPT1	1.31996e-14	-1.02063	0.203	0.621	4.4269e-10	5.12926e-06	0.0444442	0.338	0.286	0.172025
85	FOXO3	1.45297e-14	-1.12295	0.557	0.927	4.87296e-10	8.35016e-06	0.0784265	0.707	0.64	0.280048
86	ITM2B	1.73558e-14	-0.81288	0.823	0.968	5.82079e-10	0.293388	0.0290567	0.541	0.517	1
87	IL6ST	1.746e-14	-0.80484	0.848	0.976	5.85574e-10	0.0237507	0.131666	0.515	0.492	1
88	FAM149A	1.91332e-14	-0.93631	0.696	0.96	6.41689e-10	0.00128803	0.161962	0.157	0.133	1
89	SLC15A2	2.06458e-14	-0.894655	0.259	0.758	6.92419e-10	0.00119676	0.0214453	0.181	0.152	1
90	SIGLEC10	2.23586e-14	-0.975749	0.133	0.565	7.49862e-10	3.35683e-05	0.0588335	0.056	0.036	1
92	SDK1	2.47636e-14	-1.13766	0.69	0.968	8.30522e-10	0.118908	0.118611	0.289	0.274	1
93	AC008050.1	2.67402e-14	-1.35163	0.304	0.702	8.96813e-10	0.0104327	0.131899	0.175	0.154	1
95	ANKS1A	4.86124e-14	-0.945065	0.766	0.944	1.63036e-09	3.6122e-05	0.167039	0.54	0.492	1
98	TMEM163	6.76923e-14	-1.14399	0.044	0.403	2.27026e-09	0.000417112	0.132186	0.158	0.131	1
99	CELF2	7.54393e-14	-0.699395	0.943	0.992	2.53008e-09	0.673796	0.0759494	0.384	0.386	1
100	ABHD11	8.5992e-14	-0.795668	0.044	0.403	2.884e-09	0.000179052	0.0469541	0.066	0.047	1
102	DCAF6	9.97236e-14	-1.03717	0.462	0.863	3.34453e-09	0.00315154	0.0491342	0.485	0.443	1
105	ZNF846	1.20754e-13	-1.00956	0.532	0.863	4.04984e-09	0.075352	0.0400803	0.301	0.281	1
112	KLF7	1.50813e-13	-1.14649	0.342	0.726	5.05798e-09	0.0002522	0.0890754	0.56	0.513	1
113	PRKD3	1.66066e-13	-0.97295	0.525	0.879	5.56953e-09	0.0698564	0.0173494	0.323	0.3	1
114	CDK6	2.36296e-13	-0.81992	0.487	0.895	7.92488e-09	0.553632	-0.0295126	0.552	0.531	1
117	ECHDC3	3.85947e-13	-0.62267	0.013	0.323	1.29439e-08	0.0578339	0.00732357	0.024	0.018	1
118	MPZL1	4.24309e-13	-1.1266	0.304	0.694	1.42305e-08	0.00136809	0.041469	0.226	0.195	1
120	RHBDF2	4.80835e-13	-0.780037	0.861	0.968	1.61262e-08	0.123377	0.197695	0.16	0.15	1
121	TMIGD3	6.20029e-13	-0.878963	0.304	0.75	2.07945e-08	0.00938999	0.0180047	0.091	0.074	1
123	FOXO1	9.00532e-13	-1.14129	0.278	0.685	3.02021e-08	0.00234891	-0.0294365	0.607	0.557	1
124	GPR34	1.15836e-12	-0.943714	0.443	0.823	3.88492e-08	6.65572e-06	0.12255	0.142	0.109	0.223219
127	ADAMTSL2	1.45814e-12	-0.915238	0.31	0.71	4.89029e-08	0.000386432	0.0515085	0.114	0.09	1
129	SRGAP2	1.93994e-12	-0.522068	0.994	1	6.50616e-08	0.439349	0.143667	0.563	0.544	1
133	NHSL1	2.50203e-12	-1.8277	0.544	0.806	8.39132e-08	0.193867	0.0888706	0.281	0.27	1
135	C1QC	2.77531e-12	-0.83146	0.228	0.637	9.30784e-08	0.00423361	0.0264804	0.059	0.045	1
138	DEPTOR	4.2531e-12	-0.970326	0.405	0.79	1.42641e-07	0.0534725	0.0117457	0.577	0.545	1
139	C1QB	4.48804e-12	-0.832848	0.19	0.589	1.5052e-07	0.00111262	0.0074157	0.061	0.044	1
140	ANKRD44	5.51602e-12	-0.575882	0.987	1	1.84996e-07	0.00988053	0.0482636	0.809	0.814	1
143	DAB2	6.699e-12	-0.823301	0.127	0.484	2.24671e-07	5.03748e-06	0.0307991	0.078	0.053	0.168947
145	INTS10	7.4466e-12	-1.02741	0.285	0.677	2.49744e-07	0.153666	0.0319999	0.503	0.474	1
146	KIAA0513	8.23408e-12	-0.807874	0.139	0.508	2.76155e-07	0.000275617	0.0407587	0.127	0.101	1
148	VSIG4	1.25427e-11	-0.632261	0.203	0.629	4.20657e-07	0.000656555	0.0549466	0.064	0.047	1
149	PALD1	1.43466e-11	-0.672218	0.886	0.992	4.81158e-07	0.0582073	0.117014	0.183	0.169	1
153	FOXN3	2.52887e-11	-0.532319	0.994	0.992	8.48133e-07	0.049991	0.0928179	0.643	0.666	1
154	CEBPD	3.51647e-11	-0.951292	0.196	0.589	1.17936e-06	0.00276639	0.0332666	0.12	0.098	1
156	SORT1	4.09864e-11	-0.837536	0.532	0.831	1.3746e-06	0.692335	-0.0419595	0.845	0.796	1
158	PRKAG2	4.31536e-11	-0.953088	0.646	0.887	1.44729e-06	0.0135601	0.0448747	0.276	0.252	1
161	YPEL2	5.74466e-11	-0.762201	0.171	0.548	1.92664e-06	0.000554887	0.0505064	0.637	0.574	1
162	CPEB3	6.09373e-11	-0.802839	0.734	0.919	2.04371e-06	0.805029	0.0048953	0.594	0.586	1
163	CDYL	6.10222e-11	-0.800235	0.506	0.863	2.04656e-06	8.27601e-05	0.0785261	0.468	0.422	1
166	GNAQ	7.33952e-11	-0.643193	0.968	1	2.46153e-06	0.0322126	0.0788633	0.9	0.866	1
171	PIP4K2A	1.56532e-10	-0.70825	0.696	0.935	5.24976e-06	0.411622	-0.0110906	0.89	0.857	1
173	AL139125.1	1.61528e-10	-0.911782	0.392	0.806	5.41731e-06	0.0054195	0.0494541	0.086	0.069	1
175	AL390957.1	1.83172e-10	-0.675136	0.082	0.403	6.14322e-06	0.109249	0.0319126	0.093	0.083	1
177	RIN3	2.0949e-10	-0.710056	0.734	0.984	7.02588e-06	2.27316e-05	0.0973804	0.22	0.181	0.762371
181	SERPINE1	2.39335e-10	-1.80953	0.108	0.427	8.02681e-06	5.51251e-05	0.106697	0.057	0.038	1
183	AC012150.2	2.80193e-10	-0.462732	0.07	0.379	9.39711e-06	0.0249977	0.00599832	0.029	0.021	1
186	C15orf41	3.17976e-10	-0.749552	0.304	0.685	1.06643e-05	0.679381	-0.0451572	0.385	0.368	1
190	SFMBT2	4.9701e-10	-0.564095	0.981	0.992	1.66687e-05	0.298279	0.12565	0.554	0.557	1
192	AL035587.1	5.07052e-10	-0.73236	0.329	0.694	1.70055e-05	7.07309e-05	0.0834325	0.134	0.106	1
193	USP53	5.64124e-10	-0.874345	0.633	0.911	1.89196e-05	0.000212653	0.0829588	0.28	0.243	1
195	PRRG4	6.02011e-10	-0.71385	0.07	0.371	2.01902e-05	0.715133	0.0165375	0.039	0.038	1
199	RGS1	6.96831e-10	-0.810377	0.316	0.702	2.33703e-05	0.616753	-0.147875	0.067	0.069	1
206	SPECC1	1.27421e-09	-0.732837	0.677	0.919	4.27344e-05	0.00147646	0.0307091	0.808	0.75	1
212	TGFBR2	1.48362e-09	-0.734303	0.772	0.952	4.97576e-05	0.0141086	0.0309445	0.202	0.18	1
214	AC005258.1	1.82533e-09	-0.653259	0.152	0.476	6.12179e-05	0.9992	-0.0189556	0.087	0.086	1
217	SLA	2.22262e-09	-0.736342	0.316	0.669	7.45421e-05	1.02026e-05	0.0620831	0.084	0.059	0.342174
221	GAB1	2.84025e-09	-0.959741	0.373	0.694	9.52564e-05	0.28362	-0.000855266	0.872	0.834	1
223	CCDC40	3.22768e-09	-0.592549	0.063	0.339	0.00010825	0.109539	0.00250701	0.1	0.089	1
224	MED12L	3.32397e-09	-0.708732	0.563	0.879	0.000111479	0.000676741	0.0956419	0.309	0.277	1
225	GGNBP2	3.55782e-09	-0.740988	0.418	0.742	0.000119322	0.0522519	0.0162047	0.415	0.387	1
227	NSL1	3.67233e-09	-0.656462	0.19	0.54	0.000123163	0.00139056	0.0301476	0.373	0.334	1
232	MPRIP	4.798e-09	-0.668286	0.285	0.629	0.000160915	0.203174	-0.0237907	0.591	0.555	1
233	FAM198B-AS1	4.82152e-09	-0.749527	0.278	0.637	0.000161704	0.0305165	0.0306156	0.17	0.151	1
234	CARD11	5.05713e-09	-0.778104	0.513	0.831	0.000169606	0.0639047	0.0497281	0.121	0.108	1
235	DOCK11	5.17831e-09	-0.740856	0.62	0.895	0.00017367	0.794474	-0.00232315	0.206	0.208	1
239	NHLRC2	7.60913e-09	-0.681273	0.291	0.621	0.000255195	0.156568	0.000203759	0.416	0.392	1
241	MXD4	8.00353e-09	-0.699992	0.259	0.581	0.000268422	6.979e-05	0.0526383	0.228	0.195	1
242	SLC2A5	8.30837e-09	-0.745811	0.557	0.806	0.000278646	0.000427804	0.2022	0.127	0.104	1
246	P2RY12	9.88848e-09	-0.582951	0.924	0.992	0.00033164	0.0012461	0.234196	0.191	0.165	1
247	TATDN3	1.06971e-08	-0.702477	0.184	0.508	0.000358761	0.000653573	0.0802612	0.388	0.352	1
249	SCRN1	1.26948e-08	-0.541959	0.095	0.379	0.000425757	0.000219887	0.0618393	0.325	0.286	1
250	NCK2	1.28673e-08	-0.609762	0.595	0.879	0.000431542	0.0194597	0.0305446	0.231	0.208	1
253	CSF1R	1.7499e-08	-0.649231	0.873	0.935	0.000586881	0.0555999	0.0980935	0.144	0.129	1
256	TBC1D15	2.26239e-08	-0.677736	0.247	0.556	0.00075876	0.245266	-0.0201489	0.466	0.441	1
257	SHTN1	2.26485e-08	-0.50951	0.949	1	0.000759584	0.00645568	-0.0977044	0.84	0.814	1
258	DOCK8	2.35365e-08	-0.455375	0.987	0.992	0.000789366	0.898567	0.127315	0.186	0.191	1
260	STX7	2.63692e-08	-0.549563	0.747	0.919	0.00088437	0.002245	0.0769118	0.488	0.451	1
267	MAP2K1	3.6149e-08	-0.601143	0.563	0.863	0.00121236	0.0409291	0.00465561	0.329	0.304	1
268	FYB1	3.98489e-08	-0.598637	0.861	0.976	0.00133645	0.000563131	0.313567	0.173	0.148	1
269	MVB12B	4.03258e-08	-0.601665	0.601	0.839	0.00135245	0.088047	-0.0119862	0.802	0.749	1
270	SERTAD2	4.36628e-08	-0.836498	0.304	0.621	0.00146436	0.436516	0.0212082	0.24	0.234	1
271	RNF13	4.37616e-08	-0.613295	0.57	0.847	0.00146768	0.00125779	0.0491176	0.815	0.76	1
275	WDFY2	5.13732e-08	-0.656492	0.791	0.935	0.00172296	0.137394	0.010572	0.782	0.746	1
276	PTPN18	5.43642e-08	-0.576968	0.272	0.589	0.00182327	0.210523	-0.016404	0.148	0.136	1
279	RCAN3	6.98736e-08	-0.55259	0.051	0.29	0.00234342	0.00779548	0.0335759	0.192	0.168	1
280	KLF13	7.12455e-08	-0.521588	0.133	0.435	0.00238943	0.143119	-0.027979	0.387	0.36	1
282	SINHCAF	8.16488e-08	-0.603556	0.12	0.395	0.00273834	2.85623e-05	0.0477943	0.062	0.041	0.957921
293	RAC1	1.40248e-07	-0.558293	0.696	0.903	0.00470363	0.0357058	0.0512869	0.38	0.356	1
294	GPCPD1	1.43059e-07	-0.625961	0.696	0.927	0.00479791	0.719753	-0.0183688	0.315	0.317	1
295	CCDC92	1.4987e-07	-0.703407	0.171	0.452	0.00502634	0.000913069	0.0331782	0.419	0.373	1
305	SLCO2B1	2.18425e-07	-0.681483	0.911	0.96	0.00732553	0.320748	0.201607	0.15	0.146	1
307	ARHGEF37	2.27243e-07	-0.496176	0.057	0.274	0.00762129	0.0308376	0.0172978	0.405	0.375	1
308	CNPY3	2.41412e-07	-0.581462	0.418	0.734	0.00809648	0.000191339	0.0466834	0.124	0.097	1
310	FBXO8	2.42377e-07	-0.273115	0.013	0.194	0.00812884	0.657133	-0.00845321	0.095	0.091	1
311	SLC35D2	2.44056e-07	-0.537286	0.108	0.371	0.00818517	0.000689338	0.0592436	0.391	0.352	1
313	AC090541.1	2.59934e-07	-0.440796	0.057	0.282	0.00871766	0.00301237	0.0197187	0.069	0.053	1
315	GNPTAB	2.89483e-07	-0.613698	0.354	0.653	0.00970867	5.5972e-05	0.0677455	0.334	0.292	1

## Sheet: cluster 5 up in GAD
	Row.names	p_val	avg_log2FC	pct.1	pct.2	p_val_adj	m_v_f.p_val	m_v_f.avg_log2FC	m_v_f.pct.1	m_v_f.pct.2	m_v_f.p_val_adj
8	CD83	3.36205e-31	2.79756	0.937	0.339	1.12756e-26	0.0140097	-0.300923	0.126	0.143	1
24	IRAK2	5.46836e-23	2.1777	0.873	0.468	1.83398e-18	0.165453	-0.422992	0.294	0.297	1
28	NFKBID	4.66042e-22	1.78679	0.81	0.298	1.56301e-17	0.0115351	-0.279832	0.119	0.135	1
30	HIF1A	8.90417e-22	2.41451	0.842	0.468	2.98628e-17	0.601953	-0.577871	0.383	0.372	1
36	PPARD	5.27386e-21	1.55732	0.848	0.435	1.76875e-16	0.00274765	-0.295044	0.361	0.378	1
40	OLR1	8.15409e-20	1.19953	0.968	0.903	2.73472e-15	0.0553458	-0.521372	0.141	0.151	1
41	NPL	1.14197e-19	1.64611	0.873	0.5	3.82994e-15	0.984022	-0.184087	0.298	0.293	1
45	CCL3	5.65389e-19	2.79426	0.677	0.185	1.8962e-14	0.00165619	-0.388963	0.087	0.106	1
48	B3GNT5	4.50985e-18	1.50117	0.88	0.677	1.51251e-13	0.192292	-0.416682	0.207	0.211	1
65	RTTN	1.05855e-16	1.69563	0.867	0.54	3.55015e-12	0.00563109	-0.581106	0.513	0.51	1
66	MEF2C	1.08489e-16	0.844551	0.987	0.992	3.63851e-12	0.424555	-0.400405	0.302	0.3	1
70	ARHGAP24	2.8999e-16	0.728099	0.987	0.984	9.72569e-12	0.323439	-0.135161	0.24	0.226	1
71	NR4A2	6.23328e-16	2.2203	0.576	0.145	2.09052e-11	0.000352449	-0.297756	0.191	0.218	1
72	ATP6V0A1	1.0072e-15	1.235	0.842	0.524	3.37796e-11	0.000355698	-0.174778	0.589	0.588	1
91	TGFBR1	2.35931e-14	1.36316	0.924	0.694	7.91265e-10	0.701791	-0.254701	0.228	0.227	1
96	PIK3AP1	5.29519e-14	1.13909	0.899	0.718	1.7759e-09	0.0363741	-0.302711	0.125	0.137	1
97	GAS7	6.19332e-14	1.32562	0.582	0.161	2.07711e-09	0.01012	0.0367822	0.548	0.518	1
104	CCL4L2	1.20546e-13	2.96196	0.5	0.105	4.04287e-09	4.05848e-05	-0.51983	0.071	0.095	1
111	MYO9B	1.36986e-13	1.0491	0.962	0.879	4.59425e-09	0.0189017	-0.159276	0.733	0.722	1
116	TSC22D2	3.38198e-13	1.61507	0.873	0.758	1.13425e-08	0.154385	-0.428126	0.527	0.517	1
119	BMP2K	4.76603e-13	0.959993	0.981	0.919	1.59843e-08	0.427194	-0.0959508	0.476	0.462	1
122	FCAR	8.46856e-13	0.996758	0.392	0.024	2.84018e-08	0.001022	-0.057112	0.034	0.049	1
126	NEDD9	1.30457e-12	1.34875	0.544	0.169	4.37527e-08	0.0880246	-0.253191	0.17	0.181	1
128	HIF1A-AS2	1.92729e-12	1.28235	0.5	0.129	6.46376e-08	0.24021	-0.184979	0.139	0.144	1
132	ZFP36L1	2.24691e-12	1.06934	0.911	0.758	7.5357e-08	0.894822	0.092302	0.285	0.285	1
134	EGR3	2.65309e-12	1.28785	0.772	0.395	8.89792e-08	0.00315047	-0.105694	0.107	0.128	1
137	CACNA1D	4.10843e-12	1.20843	0.734	0.395	1.37788e-07	0.000163039	0.0310268	0.314	0.271	1
152	ARHGAP25	2.47323e-11	1.21842	0.911	0.823	8.2947e-07	0.18681	-0.194659	0.131	0.139	1
157	GNA13	4.14813e-11	1.39506	0.804	0.629	1.3912e-06	0.813007	-0.381858	0.409	0.385	1
159	ETV6	4.93848e-11	0.869966	0.949	0.952	1.65627e-06	0.327383	-0.247148	0.459	0.433	1
172	MSR1	1.61203e-10	1.57958	0.759	0.5	5.40641e-06	0.587631	-0.4921	0.117	0.119	1
178	GBP2	2.15546e-10	1.23203	0.475	0.129	7.22899e-06	7.60419e-05	-0.267359	0.066	0.088	1
180	ITGAV	2.28708e-10	1.24573	0.772	0.556	7.67041e-06	0.40012	-0.185403	0.546	0.516	1
184	GK	3.1173e-10	1.42432	0.532	0.194	1.04548e-05	0.000154472	-0.379761	0.22	0.249	1
185	SRGN	3.16881e-10	1.56722	0.835	0.637	1.06275e-05	0.672228	0.199725	0.144	0.147	1
187	MS4A7	3.23629e-10	0.921301	0.823	0.613	1.08539e-05	0.200387	-0.221567	0.099	0.105	1
188	WSB1	4.01306e-10	0.723469	0.956	0.895	1.3459e-05	0.426959	-0.0220352	0.973	0.961	1
191	PITPNA	5.00886e-10	1.04559	0.684	0.403	1.67987e-05	0.187821	-0.119688	0.253	0.258	1
194	LYN	5.90791e-10	0.74596	0.981	0.968	1.98139e-05	0.84371	-0.240883	0.191	0.187	1
197	VASH1	6.30526e-10	0.976504	0.924	0.871	2.11466e-05	0.0539543	-0.215902	0.316	0.284	1
200	RAB20	8.22443e-10	1.31081	0.462	0.129	2.75831e-05	0.00679692	-0.225466	0.07	0.084	1
201	PADI2	8.33718e-10	1.82874	0.741	0.54	2.79612e-05	0.0152188	-0.208999	0.617	0.577	1
202	MCF2L2	8.56056e-10	1.17714	0.816	0.758	2.87104e-05	0.0595733	-0.210945	0.491	0.501	1
203	ADGRE2	1.00402e-09	1.45875	0.399	0.089	3.3673e-05	0.640148	-0.143681	0.181	0.173	1
204	CREM	1.01708e-09	1.17319	0.639	0.339	3.41109e-05	0.0663555	-0.225934	0.328	0.339	1
205	CLEC17A	1.19692e-09	0.989666	0.487	0.161	4.01422e-05	0.00124097	-0.11688	0.044	0.059	1
209	FMNL3	1.38973e-09	0.693273	0.968	0.903	4.66086e-05	0.00114682	-0.048087	0.439	0.394	1
211	HIVEP3	1.45231e-09	0.962486	0.88	0.702	4.87075e-05	0.0234188	-0.108976	0.454	0.412	1
215	CCL2	2.13264e-09	1.7368	0.342	0.048	7.15246e-05	1.52077e-05	-0.411179	0.063	0.087	0.510036
216	CAPZB	2.19206e-09	0.768313	0.968	0.919	7.35173e-05	0.772278	-0.207353	0.587	0.565	1
218	DPYD	2.23305e-09	1.05112	0.639	0.306	7.4892e-05	0.523543	-0.00351285	0.799	0.782	1
220	FPR1	2.58421e-09	0.976282	0.532	0.234	8.66693e-05	0.000439559	-0.136946	0.053	0.071	1
222	AL139807.1	3.07621e-09	0.891896	0.373	0.081	0.00010317	0.167968	-0.137569	0.139	0.146	1
226	MEF2D	3.59619e-09	0.939266	0.582	0.323	0.000120609	0.549498	-0.057007	0.335	0.332	1
228	ATG7	3.7795e-09	0.919617	0.88	0.718	0.000126757	0.0416413	-0.00418745	0.708	0.67	1
231	BCL2	4.19622e-09	1.03293	0.759	0.492	0.000140733	0.142499	-0.0892273	0.543	0.507	1
237	CDKN1A	6.46019e-09	1.03436	0.424	0.129	0.000216662	0.00815694	-0.0033606	0.06	0.075	1
238	PLSCR1	6.56442e-09	0.928874	0.722	0.5	0.000220157	0.265826	-0.0867882	0.177	0.163	1
240	ARHGAP15	7.62355e-09	0.674345	0.975	0.96	0.000255679	0.0867932	-0.160566	0.188	0.203	1
244	ADAMTS17	8.76279e-09	1.6108	0.411	0.121	0.000293887	0.0612314	-0.25183	0.196	0.208	1
248	HLA-B	1.15986e-08	0.818595	0.684	0.452	0.000388995	0.0166105	0.0198879	0.223	0.197	1
261	FMNL1	2.63844e-08	0.977675	0.677	0.476	0.000884878	0.000585532	-0.198573	0.085	0.105	1
263	HLA-DRB1	2.84031e-08	0.937723	0.823	0.669	0.000952585	0.277556	-0.0664818	0.121	0.111	1
264	CH25H	2.85629e-08	1.08873	0.696	0.411	0.000957942	0.340782	0.022059	0.114	0.106	1
265	CD276	2.94118e-08	0.937876	0.563	0.29	0.000986413	0.00629204	-0.152257	0.091	0.107	1
272	IL1B	4.80722e-08	1.84358	0.437	0.145	0.00161225	3.62752e-05	-0.380035	0.062	0.086	1
273	SIK3	5.02975e-08	0.780692	0.842	0.677	0.00168688	0.000103755	-0.0893355	0.949	0.956	1
281	APOC1	7.9652e-08	1.16952	0.43	0.161	0.00267137	0.508676	-0.0988925	0.051	0.053	1
285	APOE	9.42541e-08	0.879913	0.658	0.419	0.00316109	0.361846	-0.0806238	0.206	0.192	1
286	NFKB1	9.63566e-08	1.57929	0.614	0.395	0.00323161	0.000470844	-0.369733	0.51	0.516	1
287	SAT1	1.08512e-07	1.18885	0.949	0.96	0.00363928	0.868805	-0.227539	0.34	0.333	1
288	ATP1B3	1.09265e-07	1.48325	0.494	0.242	0.00366453	0.00433851	-0.150333	0.265	0.286	1
289	EML4	1.18212e-07	0.690587	0.987	0.944	0.0039646	0.242255	-0.267576	0.421	0.39	1
290	VMP1	1.27504e-07	0.748853	0.854	0.718	0.00427624	0.357025	-0.0494523	0.727	0.685	1
291	QKI	1.30246e-07	0.54777	0.994	1	0.00436818	0.00203578	-0.0682233	0.991	0.983	1
296	MRC2	1.51071e-07	0.920752	0.791	0.621	0.00506661	0.349747	-0.187212	0.159	0.147	1
298	SH2B3	1.63515e-07	0.832706	0.823	0.734	0.00548398	0.0974402	-0.210688	0.218	0.195	1
300	RASA3	1.72759e-07	0.672727	0.848	0.71	0.00579401	0.0057461	-0.224533	0.356	0.371	1
301	P4HA1	1.7505e-07	0.975312	0.576	0.298	0.00587082	0.36077	-0.105131	0.371	0.371	1
303	PTPRM	2.01113e-07	0.933694	0.595	0.315	0.00674494	0.683582	0.0266644	0.427	0.419	1
306	FAM129A	2.18473e-07	1.28595	0.481	0.21	0.00732714	0.225557	-0.143702	0.077	0.083	1
312	SOCS6	2.48374e-07	0.869706	0.905	0.919	0.00832995	0.284739	-0.182473	0.325	0.306	1

## Sheet: cluster 6 up in Drebrin
	Row.names	p_val	avg_log2FC	pct.1	pct.2	p_val_adj	m_v_f.p_val	m_v_f.avg_log2FC	m_v_f.pct.1	m_v_f.pct.2	m_v_f.p_val_adj
6	CSGALNACT1	8.95716e-27	-2.09224	0.644	0.981	3.00405e-22	0.00202586	0.250265	0.349	0.326	1
9	CACNA1A	9.46986e-23	-1.88784	0.294	0.837	3.176e-18	0.0193136	0.106162	0.318	0.293	1
13	VSIG4	1.94813e-22	-1.5751	0.202	0.788	6.53362e-18	0.000656555	0.0549466	0.064	0.047	1
14	SMAP2	2.2116e-22	-1.48351	0.791	0.981	7.41727e-18	0.143135	0.261202	0.298	0.286	1
16	IRAK3	4.76642e-21	-1.6641	0.491	0.962	1.59856e-16	1.10536e-05	0.20226	0.141	0.109	0.370717
17	SPTLC2	5.2777e-21	-1.59116	0.755	0.99	1.77004e-16	0.00139891	0.147894	0.696	0.645	1
20	KLF7	1.53222e-20	-1.64987	0.313	0.846	5.13875e-16	0.0002522	0.0890754	0.56	0.513	1
21	IGSF21	6.50029e-20	-1.44901	0.38	0.875	2.18007e-15	0.00223916	0.296388	0.172	0.152	1
25	WASF2	1.20593e-18	-1.37369	0.656	0.962	4.04445e-14	1.74757e-05	0.163511	0.615	0.56	0.5861
28	TBXAS1	7.76459e-18	-1.00844	0.847	0.99	2.60409e-13	0.00303885	0.337096	0.224	0.202	1
31	PDK4	1.9861e-17	-2.49241	0.049	0.5	6.66099e-13	0.0211049	-0.0123367	0.314	0.286	1
39	CPEB3	6.44105e-16	-1.31377	0.693	0.923	2.1602e-11	0.805029	0.0048953	0.594	0.586	1
42	RHBDF2	2.65377e-15	-0.993749	0.816	0.981	8.9002e-11	0.123377	0.197695	0.16	0.15	1
43	FGD2	4.15465e-15	-1.07053	0.466	0.885	1.39339e-10	7.46497e-05	0.157232	0.126	0.1	1
44	NCK2	6.19918e-15	-1.23229	0.54	0.885	2.07908e-10	0.0194597	0.0305446	0.231	0.208	1
45	GARNL3	8.44024e-15	-1.37239	0.276	0.702	2.83069e-10	3.28599e-05	0.0588938	0.697	0.626	1
52	AL035587.1	6.84086e-14	-1.01213	0.184	0.644	2.29429e-09	7.07309e-05	0.0834325	0.134	0.106	1
53	CHST11	7.24562e-14	-0.754821	0.988	1	2.43004e-09	0.677694	0.113119	0.325	0.323	1
59	DAGLB	2.71928e-13	-1.02182	0.571	0.904	9.11991e-09	0.00230037	0.0603696	0.215	0.186	1
60	C1QB	3.27989e-13	-0.788938	0.141	0.567	1.10001e-08	0.00111262	0.0074157	0.061	0.044	1
61	MRC1	3.39798e-13	-2.37414	0.055	0.413	1.13962e-08	5.27712e-05	0.310551	0.058	0.039	1
63	FOXP2	3.97623e-13	-1.06227	0.656	0.923	1.33355e-08	0.000209099	0.227698	0.184	0.155	1
64	DOCK8	5.13507e-13	-0.699599	0.988	1	1.7222e-08	0.898567	0.127315	0.186	0.191	1
67	GPR34	8.54961e-13	-1.26899	0.276	0.692	2.86737e-08	6.65572e-06	0.12255	0.142	0.109	0.223219
68	SHTN1	1.09048e-12	-0.757547	0.908	0.981	3.65724e-08	0.00645568	-0.0977044	0.84	0.814	1
69	TMIGD3	1.18684e-12	-0.795404	0.135	0.548	3.98041e-08	0.00938999	0.0180047	0.091	0.074	1
72	SRGAP2B	1.94854e-12	-0.731706	0.951	1	6.535e-08	0.0725159	0.205865	0.308	0.291	1
73	CNPY3	2.41977e-12	-0.69379	0.221	0.663	8.11543e-08	0.000191339	0.0466834	0.124	0.097	1
74	JDP2	2.64047e-12	-1.13348	0.515	0.865	8.85562e-08	0.778915	-0.0101778	0.173	0.174	1
76	LDLRAD4	3.28633e-12	-0.821172	0.982	0.99	1.10217e-07	0.00290918	0.135762	0.806	0.755	1
78	DIP2A	3.99763e-12	-1.02498	0.583	0.875	1.34072e-07	0.868599	-0.00420992	0.665	0.642	1
80	ESRRG	4.94873e-12	-1.14457	0.018	0.308	1.65971e-07	0.914277	0.00144636	0.28	0.279	1
83	NHSL1	5.65214e-12	-1.85416	0.38	0.74	1.89561e-07	0.193867	0.0888706	0.281	0.27	1
84	CDK6	6.76911e-12	-0.827895	0.571	0.942	2.27022e-07	0.553632	-0.0295126	0.552	0.531	1
85	TBC1D16	7.7298e-12	-1.16703	0.196	0.587	2.59242e-07	7.79855e-06	0.101603	0.201	0.163	0.261548
86	TMEM163	7.78927e-12	-1.42543	0.061	0.394	2.61236e-07	0.000417112	0.132186	0.158	0.131	1
87	DIP2B	7.79393e-12	-0.810836	0.791	0.952	2.61393e-07	0.00032685	0.121917	0.929	0.903	1
88	FMN1	9.07834e-12	-1.14617	0.626	0.885	3.04469e-07	0.0834714	0.0762559	0.232	0.215	1
91	FOXN3	1.26748e-11	-0.591422	0.994	1	4.25088e-07	0.049991	0.0928179	0.643	0.666	1
98	RAC1	2.86431e-11	-0.934146	0.485	0.837	9.60631e-07	0.0357058	0.0512869	0.38	0.356	1
99	SDK1	3.10167e-11	-0.954081	0.718	0.942	1.04024e-06	0.118908	0.118611	0.289	0.274	1
102	CHPT1	3.9267e-11	-0.670732	0.08	0.433	1.31694e-06	5.12926e-06	0.0444442	0.338	0.286	0.172025
103	ZNF846	4.21821e-11	-0.945559	0.442	0.798	1.4147e-06	0.075352	0.0400803	0.301	0.281	1
108	PSME4	6.29985e-11	-1.11305	0.712	0.952	2.11284e-06	0.68644	-0.00695427	0.793	0.753	1
109	SRGAP1	6.75031e-11	-1.43294	0.485	0.798	2.26392e-06	0.0288469	0.0436792	0.611	0.579	1
110	DCAF6	6.95732e-11	-0.906283	0.35	0.75	2.33335e-06	0.00315154	0.0491342	0.485	0.443	1
111	LPL	7.41482e-11	-1.23634	0.098	0.442	2.48678e-06	0.00669572	0.01801	0.064	0.05	1
112	FAM149A	7.81001e-11	-1.0626	0.485	0.808	2.61932e-06	0.00128803	0.161962	0.157	0.133	1
116	STX7	1.47726e-10	-0.790274	0.38	0.779	4.95444e-06	0.002245	0.0769118	0.488	0.451	1
119	ELMO1	1.75435e-10	-0.602715	1	1	5.88374e-06	0.0248023	0.0452183	0.858	0.856	1
120	SIGLEC10	2.21423e-10	-0.754389	0.11	0.452	7.4261e-06	3.35683e-05	0.0588335	0.056	0.036	1
121	PTK2B	2.3372e-10	-1.04216	0.313	0.692	7.83851e-06	4.55578e-06	0.116703	0.213	0.173	0.152792
122	PRRG4	2.48365e-10	-0.678267	0.049	0.346	8.32967e-06	0.715133	0.0165375	0.039	0.038	1
125	PALD1	3.0516e-10	-0.840502	0.804	0.923	1.02345e-05	0.0582073	0.117014	0.183	0.169	1
127	SPECC1	4.00082e-10	-0.822749	0.491	0.827	1.3418e-05	0.00147646	0.0307091	0.808	0.75	1
128	GRAMD1B	4.20586e-10	-1.00889	0.454	0.856	1.41056e-05	4.66585e-06	0.153624	0.268	0.226	0.156483
129	DEPTOR	4.7002e-10	-0.942004	0.294	0.683	1.57635e-05	0.0534725	0.0117457	0.577	0.545	1
132	SUSD6	5.53675e-10	-0.956859	0.859	0.971	1.85692e-05	0.28454	0.10365	0.361	0.351	1
134	MARCH5	7.78175e-10	-1.13766	0.264	0.625	2.60984e-05	0.0453217	0.0218815	0.277	0.253	1
136	GPCPD1	8.773e-10	-1.39193	0.681	0.923	2.94229e-05	0.719753	-0.0183688	0.315	0.317	1
142	SRGAP2	1.36426e-09	-0.5276	0.994	1	4.57544e-05	0.439349	0.143667	0.563	0.544	1
145	SLC15A2	1.82362e-09	-0.554145	0.331	0.769	6.11606e-05	0.00119676	0.0214453	0.181	0.152	1
152	AC046195.1	2.31444e-09	-0.779933	0.607	0.904	7.76217e-05	0.00301349	0.145177	0.169	0.148	1
153	SRGAP2C	2.48969e-09	-0.560631	0.982	1	8.34991e-05	0.362941	0.103256	0.454	0.443	1
155	C1QC	2.8598e-09	-0.659423	0.196	0.558	9.5912e-05	0.00423361	0.0264804	0.059	0.045	1
160	AL157402.2	4.56536e-09	-0.48629	0.08	0.375	0.000153113	0.0339924	0.0190434	0.033	0.025	1
161	PRKAG2	4.60853e-09	-0.797864	0.583	0.865	0.000154561	0.0135601	0.0448747	0.276	0.252	1
162	SERPINE1	4.79276e-09	-1.78467	0.104	0.404	0.000160739	5.51251e-05	0.106697	0.057	0.038	1
167	CCDC92	7.2023e-09	-0.477079	0.086	0.394	0.000241551	0.000913069	0.0331782	0.419	0.373	1
170	ABCC4	8.2326e-09	-0.886535	0.902	0.952	0.000276105	0.32731	0.0662712	0.257	0.248	1
171	CELF2	8.87798e-09	-0.648871	0.963	1	0.00029775	0.673796	0.0759494	0.384	0.386	1
173	SP100	9.48814e-09	-0.696134	0.687	0.923	0.000318213	0.0283575	0.0535233	0.191	0.172	1
174	WDFY2	1.07537e-08	-0.688106	0.699	0.904	0.000360659	0.137394	0.010572	0.782	0.746	1
175	SORT1	1.14805e-08	-0.824864	0.282	0.635	0.000385034	0.692335	-0.0419595	0.845	0.796	1
177	C1orf162	1.30294e-08	-0.428156	0.104	0.413	0.000436978	0.183613	0.0138788	0.056	0.05	1
180	PRKCE	1.35104e-08	-0.947545	0.417	0.75	0.00045311	0.255526	-0.0416719	0.523	0.5	1
181	MED13L	1.39782e-08	-0.453052	0.994	0.981	0.000468799	0.00746438	-0.0710725	0.863	0.856	1
182	MPRIP	1.75651e-08	-0.570363	0.202	0.548	0.0005891	0.203174	-0.0237907	0.591	0.555	1
183	ANKS1A	1.79195e-08	-0.786141	0.773	0.942	0.000600986	3.6122e-05	0.167039	0.54	0.492	1
184	AC012150.2	1.82912e-08	-0.413095	0.025	0.25	0.000613452	0.0249977	0.00599832	0.029	0.021	1
185	SLC44A2	1.88867e-08	-0.831994	0.362	0.692	0.000633422	0.0407772	0.0489132	0.32	0.299	1
189	INSR	2.53828e-08	-0.919574	0.252	0.577	0.000851288	0.0127271	-0.103668	0.703	0.695	1
190	IGF2BP3	2.7152e-08	-0.520056	0.049	0.298	0.000910625	0.0138017	0.00667031	0.058	0.045	1
192	LPIN2	3.37023e-08	-0.831107	0.656	0.913	0.00113031	0.368869	-0.0132681	0.328	0.314	1
196	KHDRBS3	4.25877e-08	-0.928668	0.491	0.808	0.00142831	4.48881e-05	0.168601	0.401	0.357	1
199	GNAQ	4.71968e-08	-0.659523	0.988	1	0.00158289	0.0322126	0.0788633	0.9	0.866	1
201	P2RY12	5.17075e-08	-0.947919	0.564	0.837	0.00173417	0.0012461	0.234196	0.191	0.165	1
202	BROX	5.36363e-08	-0.480354	0.11	0.404	0.00179885	0.000212385	0.0653364	0.228	0.196	1
204	JUN	5.70305e-08	-0.962942	0.178	0.481	0.00191269	0.00035716	0.301137	0.286	0.256	1
205	CDYL	6.34134e-08	-0.614391	0.491	0.817	0.00212676	8.27601e-05	0.0785261	0.468	0.422	1
207	DOCK11	6.60334e-08	-0.601841	0.626	0.885	0.00221463	0.794474	-0.00232315	0.206	0.208	1
210	CROCC	7.27446e-08	-0.681375	0.423	0.779	0.00243971	3.28151e-06	0.0834436	0.438	0.382	0.110055
211	IL13RA1	7.92828e-08	-0.614504	0.748	0.971	0.00265899	0.0298034	0.0541599	0.167	0.149	1
212	MAP2K1	8.79106e-08	-0.661121	0.509	0.827	0.00294835	0.0409291	0.00465561	0.329	0.304	1
214	IL6ST	9.68904e-08	-0.813186	0.828	0.971	0.00324951	0.0237507	0.131666	0.515	0.492	1
215	MIR181A1HG	9.70425e-08	-0.834742	0.166	0.481	0.00325461	0.00794931	0.0217369	0.716	0.663	1
218	DIAPH2	1.07906e-07	-0.503604	0.982	0.971	0.00361894	0.559451	0.0533681	0.388	0.381	1
219	FAM198B	1.09732e-07	-0.438728	0.11	0.404	0.0036802	0.830082	-0.0248563	0.131	0.132	1
220	AP005530.1	1.11282e-07	-0.301521	0.025	0.231	0.00373217	4.36536e-06	0.0264672	0.028	0.013	0.146406
222	PIP4K2A	1.16058e-07	-0.658104	0.577	0.865	0.00389236	0.411622	-0.0110906	0.89	0.857	1
224	DHRS9	1.24828e-07	-0.700689	0.38	0.76	0.00418647	0.000210472	0.0840641	0.087	0.065	1
227	AC090541.1	1.30212e-07	-0.493454	0.055	0.298	0.00436706	0.00301237	0.0197187	0.069	0.053	1
232	SNX13	1.4599e-07	-0.561595	0.423	0.788	0.00489621	0.0137697	0.0460935	0.509	0.476	1
235	DAB2	1.59487e-07	-0.429777	0.067	0.317	0.00534887	5.03748e-06	0.0307991	0.078	0.053	0.168947
244	ITM2B	2.4406e-07	-0.654431	0.497	0.808	0.00818527	0.293388	0.0290567	0.541	0.517	1
246	CALCOCO2	2.6053e-07	-0.516426	0.141	0.442	0.00873764	0.000105314	0.0398659	0.346	0.303	1
248	TEX10	2.67802e-07	-0.369001	0.055	0.288	0.00898154	0.00366989	0.0138303	0.242	0.211	1

## Sheet: cluster 6 up in GAD
	Row.names	p_val	avg_log2FC	pct.1	pct.2	p_val_adj	m_v_f.p_val	m_v_f.avg_log2FC	m_v_f.pct.1	m_v_f.pct.2	m_v_f.p_val_adj
7	HIF1A	2.85366e-26	2.06188	0.975	0.856	9.57061e-22	0.601953	-0.577871	0.383	0.372	1
8	NPL	8.72261e-25	2.00856	0.914	0.481	2.92539e-20	0.984022	-0.184087	0.298	0.293	1
24	ETV6	5.63409e-19	1.18644	0.988	0.942	1.88956e-14	0.327383	-0.247148	0.459	0.433	1
26	PPARD	5.74576e-18	1.50114	0.933	0.808	1.92701e-13	0.00274765	-0.295044	0.361	0.378	1
27	MS4A7	5.91606e-18	1.39373	0.933	0.692	1.98413e-13	0.200387	-0.221567	0.099	0.105	1
29	RAPGEF1	9.07149e-18	1.29897	0.945	0.904	3.0424e-13	0.176437	-0.248909	0.387	0.391	1
38	NR4A2	4.97847e-16	1.48389	0.89	0.538	1.66968e-11	0.000352449	-0.297756	0.191	0.218	1
46	RAB7B	9.43565e-15	1.94114	0.509	0.058	3.16453e-10	0.778403	-0.12556	0.076	0.073	1
51	RAB20	6.12746e-14	1.596	0.706	0.279	2.05503e-09	0.00679692	-0.225466	0.07	0.084	1
54	MALT1	1.30331e-13	1.84757	0.767	0.471	4.37105e-09	0.00265968	-0.291813	0.192	0.212	1
56	IL1B	1.41881e-13	1.85139	0.816	0.5	4.75841e-09	3.62752e-05	-0.380035	0.062	0.086	1
58	ADAMTS17	1.87088e-13	1.85441	0.656	0.24	6.27456e-09	0.0612314	-0.25183	0.196	0.208	1
62	CREM	3.50461e-13	1.32594	0.883	0.712	1.17538e-08	0.0663555	-0.225934	0.328	0.339	1
66	BCL2	7.89717e-13	1.20781	0.92	0.76	2.64855e-08	0.142499	-0.0892273	0.543	0.507	1
70	PRDM1	1.32202e-12	1.43055	0.436	0.038	4.43379e-08	0.0078872	-0.0823158	0.035	0.046	1
71	CCL2	1.48558e-12	1.46385	0.742	0.317	4.98235e-08	1.52077e-05	-0.411179	0.063	0.087	0.510036
96	MSR1	2.60543e-11	1.78511	0.804	0.596	8.73808e-07	0.587631	-0.4921	0.117	0.119	1
101	SH2B3	3.54534e-11	0.926789	0.957	0.837	1.18904e-06	0.0974402	-0.210688	0.218	0.195	1
104	GK	4.27849e-11	1.30232	0.804	0.423	1.43492e-06	0.000154472	-0.379761	0.22	0.249	1
105	RASGRP3	4.39679e-11	1.43276	0.724	0.385	1.4746e-06	0.367568	-0.104332	0.523	0.493	1
106	CD83	5.55098e-11	0.881187	1	0.952	1.86169e-06	0.0140097	-0.300923	0.126	0.143	1
107	CHSY1	6.23814e-11	1.10042	0.939	0.875	2.09215e-06	0.0100502	-0.432414	0.228	0.244	1
113	MYO9B	8.69206e-11	0.956103	0.945	0.846	2.91514e-06	0.0189017	-0.159276	0.733	0.722	1
114	ITGAX	9.71879e-11	0.958247	0.945	0.865	3.25949e-06	0.936548	-0.170034	0.137	0.134	1
115	B3GNT5	1.18017e-10	0.825751	0.963	0.942	3.95805e-06	0.192292	-0.416682	0.207	0.211	1
118	PDE4B	1.7041e-10	1.3625	0.724	0.394	5.71521e-06	0.000442999	-0.133897	0.931	0.913	1
123	OLR1	2.55306e-10	0.818894	0.994	0.99	8.56245e-06	0.0553458	-0.521372	0.141	0.151	1
124	CD9	2.99352e-10	1.23744	0.405	0.067	1.00397e-05	0.23033	-0.0500838	0.446	0.413	1
133	CCL4L2	6.24964e-10	1.13739	0.939	0.673	2.096e-05	4.05848e-05	-0.51983	0.071	0.095	1
135	RANBP2	8.21431e-10	1.2877	0.828	0.663	2.75492e-05	0.0508027	-0.21977	0.455	0.454	1
139	GNA13	1.12506e-09	0.806802	0.982	0.962	3.77322e-05	0.813007	-0.381858	0.409	0.385	1
141	NFKB1	1.32285e-09	1.38712	0.859	0.779	4.43659e-05	0.000470844	-0.369733	0.51	0.516	1
143	MRC2	1.5057e-09	1.26109	0.804	0.644	5.04982e-05	0.349747	-0.187212	0.159	0.147	1
144	TRAF3	1.55076e-09	1.07209	0.663	0.346	5.20093e-05	0.412935	-0.0379678	0.32	0.304	1
149	FMNL1	2.08446e-09	0.855558	0.816	0.606	6.99086e-05	0.000585532	-0.198573	0.085	0.105	1
154	HIF1A-AS2	2.64219e-09	1.20282	0.687	0.423	8.86138e-05	0.24021	-0.184979	0.139	0.144	1
163	STX4	5.01541e-09	1.10277	0.632	0.346	0.000168207	0.0534002	-0.120985	0.175	0.188	1
166	TGFBR1	6.87925e-09	1.01702	0.883	0.788	0.000230716	0.701791	-0.254701	0.228	0.227	1
169	AC016831.7	8.19686e-09	1.06769	0.975	0.894	0.000274906	0.00944277	-0.156195	0.915	0.908	1
172	NRP2	9.08749e-09	1.27974	0.521	0.202	0.000304776	0.0461711	-0.166192	0.154	0.167	1
176	SLC43A2	1.25645e-08	1.33286	0.669	0.442	0.000421387	0.0905917	-0.221863	0.174	0.185	1
179	PITPNA	1.3414e-08	0.855097	0.779	0.596	0.000449878	0.187821	-0.119688	0.253	0.258	1
186	NFKBID	1.93615e-08	0.584884	0.988	0.962	0.000649346	0.0115351	-0.279832	0.119	0.135	1
194	ADAM9	4.00892e-08	0.860671	0.785	0.644	0.00134451	0.00116665	-0.196291	0.24	0.26	1
195	DUSP1	4.06542e-08	0.740379	0.779	0.558	0.00136346	0.610856	-0.0460592	0.165	0.167	1
203	FAM102B	5.46354e-08	1.22746	0.773	0.692	0.00183236	0.505386	-0.209262	0.17	0.159	1
209	NEDD9	7.09727e-08	1.05775	0.798	0.625	0.00238028	0.0880246	-0.253191	0.17	0.181	1
234	HIVEP3	1.54779e-07	0.843308	0.877	0.798	0.00519098	0.0234188	-0.108976	0.454	0.412	1
236	REL	1.62801e-07	0.627467	0.988	0.913	0.00546001	0.938401	-0.263198	0.295	0.284	1
238	AGAP3	1.93057e-07	0.976426	0.35	0.087	0.00647475	0.194634	-0.0733436	0.277	0.286	1
240	CTTNBP2NL	2.08731e-07	0.733465	0.92	0.837	0.00700043	0.186493	-0.092736	0.34	0.318	1
242	ZNF267	2.15699e-07	0.946083	0.632	0.385	0.00723411	0.0191144	-0.128391	0.1	0.114	1
243	ADGRE2	2.21131e-07	0.699694	0.638	0.308	0.00741628	0.640148	-0.143681	0.181	0.173	1
245	VASH1	2.49074e-07	0.736367	0.914	0.885	0.00835345	0.0539543	-0.215902	0.316	0.284	1
247	IL4R	2.6514e-07	0.854114	0.638	0.433	0.00889228	0.0621374	-0.0750356	0.093	0.105	1
249	ARHGAP15	2.97294e-07	0.59331	0.982	0.981	0.00997064	0.0867932	-0.160566	0.188	0.203	1

## Sheet: cluster 7 up in Drebrin
	Row.names	p_val	avg_log2FC	pct.1	pct.2	p_val_adj	m_v_f.p_val	m_v_f.avg_log2FC	m_v_f.pct.1	m_v_f.pct.2	m_v_f.p_val_adj
6	SGK1	6.93032e-14	-1.67436	0.782	0.98	2.32429e-09	0.0172645	-0.0220695	0.818	0.789	1
8	ZNF652	1.33227e-12	-1.38466	0.731	1	4.46817e-08	0.000631428	-0.1444	0.759	0.698	1
11	NFKBIA	2.9923e-12	-0.816603	0.128	0.735	1.00356e-07	0.00207881	0.016918	0.223	0.192	1
13	RGCC	1.13706e-11	-1.13064	0.718	0.98	3.81348e-07	0.0029973	0.0823332	0.444	0.412	1
16	PIP4K2A	1.1872e-10	-0.705998	1	1	3.98162e-06	0.411622	-0.0110906	0.89	0.857	1
22	IKZF2	3.64205e-09	-1.36972	0.308	0.776	0.000122147	0.766033	-0.11941	0.476	0.46	1
23	BCL2	6.38727e-09	-1.24003	0.192	0.714	0.000214216	0.142499	-0.0892273	0.543	0.507	1
24	SETD7	6.55333e-09	-0.69759	0.154	0.673	0.000219786	0.000902587	0.015539	0.303	0.264	1
28	CEP85	2.34822e-08	-0.74434	0.205	0.653	0.000787546	5.2875e-06	0.0563016	0.291	0.243	0.177332
30	PALM2	4.45421e-08	-0.963541	0.795	0.98	0.00149385	2.631e-05	0.250715	0.511	0.488	0.882383
31	PRR18	8.41307e-08	-0.924742	0.526	0.918	0.00282158	0.0436349	0.0164408	0.261	0.239	1
32	SLC25A48	8.52491e-08	-0.468815	0.013	0.367	0.00285909	0.670119	-0.0946969	0.166	0.164	1
35	LINC00320	1.7881e-07	-0.883446	0.795	0.959	0.00599691	0.00786493	0.0662873	0.553	0.521	1
37	CHST3	2.35009e-07	-0.963525	0.397	0.816	0.00788172	0.00703806	0.0723839	0.346	0.317	1

## Sheet: cluster 7 up in GAD
	Row.names	p_val	avg_log2FC	pct.1	pct.2	p_val_adj	m_v_f.p_val	m_v_f.avg_log2FC	m_v_f.pct.1	m_v_f.pct.2	m_v_f.p_val_adj
18	FMNL2	2.75112e-10	0.946308	1	1	9.22671e-06	0.341414	-0.039398	0.954	0.946	1
33	HLA-B	1.13327e-07	0.927512	0.462	0.02	0.00380076	0.0166105	0.0198879	0.223	0.197	1
